# Supplementary material for: Metabolic Rewiring in Tea Plants in Response to Gray Blight Disease Unveiled by Multi-Omics Analysis
Source: Metabolites. 2023 Nov 1;13(11):1122. doi: 10.3390/metabo13111122 (PMC10672999; doi:10.3390/metabo13111122)
Supplement: Supplementary file 1 [file metabolites-13-01122-s001.zip]

Archive with 3 entries (3 files):
- Supplemental materials.pdf
- Table S3 Gene detected in all samples.xlsx
- Table S4 KEGG enrichment analysis.xlsx
