# Supplementary material for: Metabolic Rewiring in Tea Plants in Response to Gray Blight Disease Unveiled by Multi-Omics Analysis
Source: Metabolites. 2023 Nov 1;13(11):1122. doi: 10.3390/metabo13111122 (PMC10672999; doi:10.3390/metabo13111122)
Supplement: Supplementary file 1 [file metabolites-13-01122-s001.zip › Table S3 Gene detected in all samples.xlsx]

## Sheet: 注释
GeneID	0dpi_1	0dpi_2	0dpi_3	1dpi_1	1dpi_2	1dpi_3	3dpi_1	3dpi_2	3dpi_3	6dpi_1	6dpi_2	6dpi_3	Sport_name	Sport_annot	Nr_annotation	GO_Sport	GO_annotation	KOG_class_annotation	Pfam_annotation	KO	KO definition	TF_family	TF_type	PK_family
CSS0037220.1	55.8883	42.737	36.8248	62.4835	63.5994	65.1389	51.728	44.685	45.0744	52.1918	48.4272	48.8534	TMN7	sp|Q9LIC2|TMN7_ARATH Transmembrane 9 superfamily member 7 OS=Arabidopsis thaliana OX=3702 GN=TMN7 PE=2 SV=1	unnamed protein product [Coffea canephora]	GO:0006878; GO:0006882; GO:0006811; GO:0072657; GO:0005623; GO:0005737; GO:0005768; GO:0010008; GO:0005794; GO:0000139; GO:0000138; GO:0016021; GO:0016020; GO:0005634; GO:0005802; GO:0005774	Cellular Component: integral component of membrane (GO:0016021);;	Intracellular trafficking, secretion, and vesicular transport	Endomembrane protein 70	K17086	transmembrane 9 superfamily member 2/4	--	--	--
CSS0024626.1	8.57118	7.33957	7.62478	8.07549	7.02957	7.57777	10.9883	8.5806	7.69494	6.13935	6.59322	7.18757	--	--	hypothetical protein L484_004530 [Morus notabilis]	--	Biological Process: circadian rhythm (GO:0007623);; Cellular Component: chloroplast (GO:0009507);;	General function prediction only	--	--	--	--	--	--
CSS0019345.1	10.5468	10.1936	9.70513	8.9148	11.9463	9.77544	13.8102	12.9217	9.58235	8.9007	10.0395	10.9004	--	--	conserved hypothetical protein [Ricinus communis]	--	--	General function prediction only	--	--	--	--	--	--
CSS0018176.1	0	0	0.072206	0.266483	0.523475	0.408276	0.700282	1.13227	1.05523	0.711945	0.605687	0.582797	DRL4	sp|Q9SX38|DRL4_ARATH Putative disease resistance protein At1g50180 OS=Arabidopsis thaliana OX=3702 GN=At1g50180 PE=3 SV=2	PREDICTED: putative disease resistance protein At1g50180 isoform X1 [Vitis vinifera]	GO:0043531; GO:0005524; GO:0006952; GO:0009506	Molecular Function: nucleotide binding (GO:0000166);;	Signal transduction mechanisms	--	K13457	disease resistance protein RPM1	--	--	--
CSS0016834.1	30.5922	28.7372	24.3527	16.4324	21.3289	16.3571	21.9598	16.4512	21.0617	16.2209	15.854	17.4542	RPE	sp|Q43843|RPE_SOLTU Ribulose-phosphate 3-epimerase, chloroplastic (Fragment) OS=Solanum tuberosum OX=4113 PE=1 SV=1	Ribulose-phosphate 3-epimerase, chloroplastic [Gossypium arboreum]	GO:0046872; GO:0004750; GO:0006098; GO:0019253; GO:0009535	Biological Process: carbohydrate metabolic process (GO:0005975);; Molecular Function: racemase and epimerase activity, acting on carbohydrates and derivatives (GO:0016857);;	Carbohydrate transport and metabolism	Ribulose-phosphate 3 epimerase family	K01783	ribulose-phosphate 3-epimerase [EC:5.1.3.1]	--	--	--
CSS0008926.1	26.3323	23.0494	19.1701	29.3969	26.7031	27.0178	34.2834	43.0461	18.9288	23.636	30.2472	28.9175	NIPL2	sp|Q8LBA0|NIPL2_ARATH NEP1-interacting protein-like 2 OS=Arabidopsis thaliana OX=3702 GN=ATL24 PE=1 SV=2	PREDICTED: NEP1-interacting protein-like 2 [Vitis vinifera]	GO:0046872; GO:0006952; GO:0010200; GO:0016021	Molecular Function: zinc ion binding (GO:0008270);;	Posttranslational modification, protein turnover, chaperones	Ring finger domain	K19038	E3 ubiquitin-protein ligase ATL41 [EC:2.3.2.27]	--	--	--
CSS0037017.1	0.337362	0.528368	0.451321	0.345529	0.220826	0.471621	0.535923	0.072938	0.287663	0.151089	0.073245	0.213815	PP119	sp|Q9CA73|PP119_ARATH Putative pentatricopeptide repeat-containing protein At1g74400 OS=Arabidopsis thaliana OX=3702 GN=PCMP-E68 PE=3 SV=1	PREDICTED: putative pentatricopeptide repeat-containing protein At1g74400 [Vitis vinifera]	GO:0009451; GO:0043231	Cellular Component: mitochondrion (GO:0005739);;	General function prediction only	PPR repeat	K17710	pentatricopeptide repeat domain-containing protein 1	--	--	--
CSS0023502.1	8.66754	11.4322	10.4896	21.3148	21.2016	24.3058	10.0848	9.10835	8.89236	11.3557	8.68284	12.289	NEN3	sp|Q9CA74|NEN3_ARATH Protein NEN3 OS=Arabidopsis thaliana OX=3702 GN=NEN3 PE=2 SV=1	unnamed protein product [Coffea canephora]	GO:0008408; GO:0046872; GO:0003676	--	--	Exonuclease	K02342	DNA polymerase III subunit epsilon [EC:2.7.7.7]	--	--	--
CSS0027901.1	5.01508	4.52278	3.99649	3.54305	4.02067	3.69296	0.755023	0.728263	0.647774	5.92798	4.52142	6.41959	APRR1	sp|Q9LKL2|APRR1_ARATH Two-component response regulator-like APRR1 OS=Arabidopsis thaliana OX=3702 GN=APRR1 PE=1 SV=1	PREDICTED: two-component response regulator-like APRR1 [Vitis vinifera]	GO:0003677; GO:0003700; GO:0007623; GO:0010031; GO:0009908; GO:0010629; GO:0000160; GO:0010468; GO:0006355; GO:0006351; GO:0005634	Biological Process: signal transduction (GO:0007165);; Biological Process: cellular metabolic process (GO:0044237);;	Transcription	CCT motif	K12127	pseudo-response regulator 1	Pseudo ARR-B	TR	--
CSS0024821.1	2.51152	2.31619	2.48514	1.44149	1.49428	3.74762	1.98076	0.789466	2.29296	2.13366	2.86928	1.96385	--	--	PREDICTED: uncharacterized protein LOC103931152 [Pyrus x bretschneideri]	--	--	--	--	--	--	--	--	--
CSS0039287.1	7.15119	8.97363	6.39622	3.34191	3.18916	3.85983	12.3011	12.5115	14.5756	8.92325	9.06017	7.98189	LONF1	sp|Q17RB8|LONF1_HUMAN LON peptidase N-terminal domain and RING finger protein 1 OS=Homo sapiens OX=9606 GN=LONRF1 PE=1 SV=2	hypothetical protein CISIN_1g011050mg [Citrus sinensis]	GO:0046872; GO:0000209; GO:0005829	--	Posttranslational modification, protein turnover, chaperones	TPR repeat	K07157	uncharacterized protein	--	--	--
CSS0041827.1	0.058623	0.202999	0.086701	0.128281	0.054536	0.229063	0.223628	0.014047	0.133653	0.269888	0.340564	0.542095	Y5613	sp|Q9FLJ8|Y5613_ARATH Probable receptor-like protein kinase At5g61350 OS=Arabidopsis thaliana OX=3702 GN=At5g61350 PE=2 SV=1	PREDICTED: LOW QUALITY PROTEIN: probable receptor-like protein kinase At5g61350 [Nicotiana sylvestris]	GO:0005524; GO:0004672; GO:0004674; GO:0097275; GO:0046777; GO:0051924; GO:0080147; GO:0005623; GO:0016021; GO:0009705; GO:0005886; GO:0009506	Molecular Function: protein kinase activity (GO:0004672);; Biological Process: phosphorylation (GO:0016310);; Biological Process: protein metabolic process (GO:0019538);; Molecular Function: metal ion binding (GO:0046872);;	Signal transduction mechanisms	Carbohydrate-binding protein of the ER	K13435	serine/threonine-protein kinase Pto	--	--	RLK-Pelle_CrRLK1L-1
CSS0018482.1	5.65385	3.44923	4.40621	8.56017	7.60148	6.17993	4.09236	3.34119	3.54552	6.80963	5.18675	4.86253	KIN10	sp|Q38997|KIN10_ARATH SNF1-related protein kinase catalytic subunit alpha KIN10 OS=Arabidopsis thaliana OX=3702 GN=KIN10 PE=1 SV=3	sucrose non-fermenting 1 [Camellia sinensis]	GO:0005524; GO:0016301; GO:0019900; GO:0019902; GO:0004674; GO:0009738; GO:0009594; GO:0003006; GO:0006633; GO:0035556; GO:0010150; GO:0042128; GO:0099402; GO:0009789; GO:0010508; GO:0080022; GO:0006468; GO:1900055; GO:0009749; GO:0009635; GO:0001666; GO:0006979; GO:1902074; GO:0005982; GO:0010182; GO:0010050; GO:0010228; GO:0009507; GO:0005737; GO:0005829; GO:0005783; GO:0005794; GO:0005634	Cellular Component: nuclear ubiquitin ligase complex (GO:0000152);; Biological Process: developmental process involved in reproduction (GO:0003006);; Molecular Function: protein serine/threonine kinase activity (GO:0004674);; Molecular Function: protein binding (GO:0005515);; Molecular Function: ATP binding (GO:0005524);; Biological Process: glucose catabolic process (GO:0006007);; Biological Pro…	Signal transduction mechanisms	Protein kinase domain	K07198	5'-AMP-activated protein kinase, catalytic alpha subunit [EC:2.7.11.11]	--	--	CAMK_AMPK
CSS0014802.1	0.070347	0.103095	0.084012	5.27141	6.49052	5.46723	4.60554	8.51605	2.46993	3.88262	2.82911	2.00414	--	--	Uncharacterized protein TCM_014112 [Theobroma cacao]	--	--	--	--	--	--	--	--	--
CSS0015101.1	0.449923	0.475095	1.32043	2.70103	3.9609	3.8127	1.75261	3.21875	3.32126	2.51151	2.27004	1.15914	BZP53	sp|Q9LZP8|BZP53_ARATH bZIP transcription factor 53 OS=Arabidopsis thaliana OX=3702 GN=BZIP53 PE=1 SV=1	PREDICTED: ocs element-binding factor 1 [Populus euphratica]	GO:0003700; GO:0045735; GO:0046982; GO:0043565; GO:0044212; GO:0009267; GO:0006971; GO:2000693; GO:0045893; GO:0005634	Molecular Function: binding (GO:0005488);; Biological Process: cellular process (GO:0009987);; Biological Process: regulation of biological process (GO:0050789);;	--	bZIP transcription factor	K09060	plant G-box-binding factor	bZIP	TF	--
CSS0050387.1	0.613665	0.434277	0.373924	0.409574	0.823274	0.841077	0.447174	0.438572	0.492723	0.56053	0.775122	0.609265	PPR27	sp|O04504|PPR27_ARATH Pentatricopeptide repeat-containing protein At1g09820 OS=Arabidopsis thaliana OX=3702 GN=At1g09820 PE=2 SV=1	PREDICTED: pentatricopeptide repeat-containing protein At1g09820 [Vitis vinifera]	--	--	General function prediction only	PPR repeat family	K17710	pentatricopeptide repeat domain-containing protein 1	--	--	--
CSS0002672.1	194.618	166.2	134.705	151.948	133.795	133.103	165.516	153.009	155.824	159.824	142.309	135.793	PLST1	sp|Q0WVE9|PLST1_ARATH Probable plastidic glucose transporter 1 OS=Arabidopsis thaliana OX=3702 GN=At1g05030 PE=2 SV=2	putative monosaccharide transporter [Vitis vinifera]	GO:0022857; GO:0008643; GO:0031969; GO:0016021	Molecular Function: carbohydrate:proton symporter activity (GO:0005351);; Cellular Component: integral component of membrane (GO:0016021);; Biological Process: carbohydrate transmembrane transport (GO:0034219);;	General function prediction only	Sugar (and other) transporter	K02100	MFS transporter, SP family, arabinose:H+ symporter	--	--	--
CSS0040030.1	8.61083	11.2018	8.83157	10.3197	11.6714	10.8109	12.1031	12.5327	10.3665	7.58754	9.14258	9.07513	PAPD5	sp|Q68ED3|PAPD5_MOUSE Terminal nucleotidyltransferase 4B OS=Mus musculus OX=10090 GN=Tent4b PE=1 SV=2	PREDICTED: non-canonical poly(A) RNA polymerase PAPD5 [Nelumbo nucifera]	GO:0003677; GO:0003887; GO:0070568; GO:0046872; GO:0004652; GO:0003723; GO:0033500; GO:0007049; GO:0051301; GO:0071044; GO:0010587; GO:0006378; GO:0043629; GO:0043630; GO:0060212; GO:0032211; GO:1905870; GO:0071076; GO:0006364; GO:0071050; GO:0005737; GO:0005730; GO:0031499	Molecular Function: nucleic acid binding (GO:0003676);; Molecular Function: DNA-directed DNA polymerase activity (GO:0003887);; Biological Process: mitotic recombination (GO:0006312);; Biological Process: embryo sac egg cell differentiation (GO:0009560);; Biological Process: abscisic acid biosynthetic process (GO:0009688);;	Replication, recombination and repair	Cid1 family poly A polymerase	K03514	non-canonical poly(A) RNA polymerase PAPD5/7 [EC:2.7.7.19]	--	--	--
CSS0000078.1	26.8157	25.0752	17.6038	39.6335	38.3168	37.1793	36.8371	34.6138	29.6251	32.49	31.5337	31.5974	BLH7	sp|Q9SIW1|BLH7_ARATH BEL1-like homeodomain protein 7 OS=Arabidopsis thaliana OX=3702 GN=BLH7 PE=1 SV=1	BEL1-like homeodomain protein 6 isoform 1 [Theobroma cacao]	GO:0003700; GO:0044212; GO:0005634	Molecular Function: DNA binding (GO:0003677);;	Transcription	Associated with HOX	K16670	homeobox protein Meis2	HB-BELL	TF	--
CSS0026935.1	2.75295	2.6809	2.3852	3.99874	4.15025	3.40489	3.54761	6.86002	2.78935	2.60103	3.01712	2.5821	CHR35	sp|Q9SIW2|CHR35_ARATH Protein CHROMATIN REMODELING 35 OS=Arabidopsis thaliana OX=3702 GN=DRD1 PE=1 SV=1	unnamed protein product [Coffea canephora]	GO:0005524; GO:0003677; GO:0004386; GO:0071360; GO:0050832; GO:0006306; GO:0032776; GO:0070829; GO:0035563; GO:1900111; GO:1900370; GO:0060968; GO:0060964; GO:0060966; GO:1900368; GO:0080188; GO:0031618; GO:0005634; GO:0090577; GO:0000419	--	Replication, recombination and repair	SNF2 family N-terminal domain	K10875	DNA repair and recombination protein RAD54 and RAD54-like protein [EC:3.6.4.-]	SNF2	TR	--
CSS0008255.1	16.2554	17.3485	13.576	21.1352	18.4626	19.9659	16.1328	18.6164	15.2027	25.2989	21.8174	21.1347	SAE2	sp|Q9SJT1|SAE2_ARATH SUMO-activating enzyme subunit 2 OS=Arabidopsis thaliana OX=3702 GN=SAE2 PE=1 SV=1	PREDICTED: SUMO-activating enzyme subunit 2 [Prunus mume]	GO:0005524; GO:0046872; GO:0019948; GO:0016740; GO:0009793; GO:0032446; GO:0016925; GO:0005737; GO:0005829; GO:0005634; GO:0009506; GO:0031510	Molecular Function: ATP binding (GO:0005524);; Cellular Component: cytosol (GO:0005829);; Cellular Component: plasmodesma (GO:0009506);; Biological Process: embryo development ending in seed dormancy (GO:0009793);; Biological Process: protein sumoylation (GO:0016925);; Molecular Function: SUMO activating enzyme activity (GO:0019948);;	Posttranslational modification, protein turnover, chaperones	ThiF family	K10685	ubiquitin-like 1-activating enzyme E1 B [EC:6.2.1.45]	--	--	--
CSS0033605.1	21.0202	17.4675	17.0916	26.3341	23.4004	24.2011	18.9549	13.5162	19.2458	23.0786	23.6148	23.2739	PS10B	sp|Q9MAK9|PS10B_ARATH 26S proteasome regulatory subunit S10B homolog B OS=Arabidopsis thaliana OX=3702 GN=RPT4B PE=1 SV=1	PREDICTED: 26S protease regulatory subunit S10B homolog B [Vitis vinifera]	GO:0005524; GO:0016787; GO:0045899; GO:0030433; GO:0005618; GO:0031597; GO:0005730; GO:0005634; GO:0005886; GO:0009506; GO:0000502; GO:0008540	Molecular Function: ATP binding (GO:0005524);; Cellular Component: cell wall (GO:0005618);; Cellular Component: nucleolus (GO:0005730);; Cellular Component: cytoplasm (GO:0005737);; Cellular Component: plasma membrane (GO:0005886);; Cellular Component: proteasome regulatory particle, base subcomplex (GO:0008540);; Molecular Function: nucleoside-triphosphatase activity (GO:0017111);; Biological Pr…	Posttranslational modification, protein turnover, chaperones	ATPase family associated with various cellular activities (AAA)	K03064	26S proteasome regulatory subunit T4	--	--	--
CSS0047334.1	6.53725	4.66784	3.7776	5.82195	6.4015	5.07852	6.08827	8.33919	4.94971	3.38016	3.10721	3.14127	HIS7	sp|Q6NPM8|HIS7_ARATH Bifunctional phosphatase IMPL2, chloroplastic OS=Arabidopsis thaliana OX=3702 GN=HISN7 PE=1 SV=1	PREDICTED: bifunctional phosphatase IMPL2, chloroplastic [Nicotiana tomentosiformis]	GO:0004401; GO:0008934; GO:0052832; GO:0052833; GO:0052834; GO:0046872; GO:0042578; GO:0000105; GO:0006021; GO:0046854; GO:0009507	Biological Process: histidine biosynthetic process (GO:0000105);; Molecular Function: histidinol-phosphatase activity (GO:0004401);; Biological Process: sulfur compound metabolic process (GO:0006790);; Molecular Function: 3'(2'),5'-bisphosphate nucleotidase activity (GO:0008441);; Molecular Function: inositol monophosphate 1-phosphatase activity (GO:0008934);; Cellular Component: chloroplast (GO:…	Carbohydrate transport and metabolism	Inositol monophosphatase family	K18649	inositol-phosphate phosphatase / L-galactose 1-phosphate phosphatase / histidinol-phosphatase [EC:3.1.3.25 3.1.3.93 3.1.3.15]	--	--	--
CSS0034824.1	1.68126	0.912354	0.905272	1.95791	2.2065	3.64311	1.336	3.29612	1.94094	3.22868	4.1687	2.29449	--	--	PREDICTED: uncharacterized protein LOC103335694 [Prunus mume]	--	--	--	--	K20178	vacuolar protein sorting-associated protein 8	--	--	--
CSS0023626.1	57.369	56.4105	32.2173	42.5836	47.1725	42.4054	49.6217	44.1718	27.0052	37.7437	39.7699	43.0069	SSY3	sp|Q43846|SSY3_SOLTU Soluble starch synthase 3, chloroplastic/amyloplastic OS=Solanum tuberosum OX=4113 GN=SS3 PE=1 SV=1	PREDICTED: starch synthase 3, chloroplastic/amyloplastic [Vitis vinifera]	GO:0033201; GO:0004373; GO:2001070; GO:0009011; GO:0019252; GO:0009501; GO:0009507	Biological Process: glucan biosynthetic process (GO:0009250);; Cellular Component: plastid (GO:0009536);; Molecular Function: transferase activity, transferring glycosyl groups (GO:0016757);;	--	Carbohydrate binding domain (family 25)	K00703	starch synthase [EC:2.4.1.21]	--	--	--
CSS0025453.1	178.531	246.591	316.623	90.4919	102.596	77.7855	279.267	244.888	143.186	60.4078	83.3682	67.0891	ATPG	sp|P29790|ATPG_TOBAC ATP synthase gamma chain, chloroplastic OS=Nicotiana tabacum OX=4097 GN=ATPC PE=1 SV=1	PREDICTED: ATP synthase gamma chain, chloroplastic [Nelumbo nucifera]	GO:0046933; GO:0006754; GO:0015986; GO:0009535; GO:0000275	Cellular Component: chloroplast thylakoid membrane (GO:0009535);; Biological Process: photosynthetic electron transport in photosystem II (GO:0009772);; Cellular Component: chloroplast envelope (GO:0009941);; Biological Process: ATP synthesis coupled proton transport (GO:0015986);; Cellular Component: proton-transporting ATP synthase complex, catalytic core F(1) (GO:0045261);; Molecular Function:…	Energy production and conversion	ATP synthase	K02115	F-type H+-transporting ATPase subunit gamma	--	--	--
CSS0021668.1	10.0295	71.4988	96.188	266.613	349.384	311.137	1143.04	1805.64	664.224	533.282	590.179	500.817	PER42	sp|Q9SB81|PER42_ARATH Peroxidase 42 OS=Arabidopsis thaliana OX=3702 GN=PER42 PE=1 SV=2	peroxidase [Camellia oleifera]	GO:0020037; GO:0046872; GO:0004601; GO:0042744; GO:0006979; GO:0048511; GO:0005576; GO:0009505; GO:0009506	Molecular Function: peroxidase activity (GO:0004601);; Biological Process: water transport (GO:0006833);; Biological Process: response to oxidative stress (GO:0006979);; Biological Process: response to salt stress (GO:0009651);; Biological Process: response to fructose (GO:0009750);; Biological Process: cysteine biosynthetic process (GO:0019344);; Biological Process: glucosinolate biosynthetic pr…	--	Peroxidase	K00430	peroxidase [EC:1.11.1.7]	--	--	--
CSS0046195.1	25.557	18.9454	16.0064	22.1891	25.4423	24.1915	18.3255	27.619	15.8507	18.5736	17.5197	14.622	CDPK	sp|P28582|CDPK_DAUCA Calcium-dependent protein kinase OS=Daucus carota OX=4039 PE=2 SV=2	PREDICTED: calcium-dependent protein kinase 2-like [Nelumbo nucifera]	GO:0005524; GO:0005509; GO:0004674; GO:0016020	Molecular Function: protein serine/threonine kinase activity (GO:0004674);; Molecular Function: calcium ion binding (GO:0005509);; Molecular Function: ATP binding (GO:0005524);; Biological Process: protein phosphorylation (GO:0006468);;	Signal transduction mechanisms	Protein kinase domain	K13412	calcium-dependent protein kinase [EC:2.7.11.1]	--	--	CAMK_CDPK
CSS0025364.1	3.74246	5.28584	6.14552	1.43699	0.778527	2.00592	8.17442	7.52152	9.23845	3.77517	3.07877	2.2085	MGAT3	sp|Q02527|MGAT3_RAT Beta-1,4-mannosyl-glycoprotein 4-beta-N-acetylglucosaminyltransferase OS=Rattus norvegicus OX=10116 GN=Mgat3 PE=1 SV=2	PREDICTED: uncharacterized protein LOC104591508 [Nelumbo nucifera]	GO:0003830; GO:0016757; GO:0050435; GO:0060070; GO:0034599; GO:0050890; GO:0006044; GO:1905166; GO:1902966; GO:0008104; GO:0006487; GO:0030334; GO:0000139; GO:0016021	Molecular Function: beta-1,4-mannosylglycoprotein 4-beta-N-acetylglucosaminyltransferase activity (GO:0003830);; Biological Process: protein N-linked glycosylation (GO:0006487);; Cellular Component: membrane (GO:0016020);;	--	Glycosyltransferase family 17	K00737	beta-1,4-mannosyl-glycoprotein beta-1,4-N-acetylglucosaminyltransferase [EC:2.4.1.144]	--	--	--
CSS0043445.1	1.78973	3.38476	2.51737	17.3225	19.9552	20.0239	6.33973	1.33992	6.05918	8.60297	10.5311	7.76889	--	--	hypothetical protein VITISV_002766 [Vitis vinifera]	--	--	General function prediction only	Ankyrin repeats (3 copies)	K15503	serine/threonine-protein phosphatase 6 regulatory ankyrin repeat subunit B	--	--	--
CSS0012092.1	6.97116	4.3371	4.53147	5.29983	6.78982	7.30155	5.78886	8.71016	3.68364	4.38797	5.30149	5.96941	PUB14	sp|Q8VZ40|PUB14_ARATH U-box domain-containing protein 14 OS=Arabidopsis thaliana OX=3702 GN=PUB14 PE=1 SV=1	PREDICTED: U-box domain-containing protein 14 [Sesamum indicum]	GO:0070696; GO:0004842; GO:0005737; GO:0005634	Cellular Component: ubiquitin ligase complex (GO:0000151);; Molecular Function: ubiquitin-protein transferase activity (GO:0004842);; Cellular Component: kinesin complex (GO:0005871);; Biological Process: protein ubiquitination (GO:0016567);; Molecular Function: kinesin binding (GO:0019894);; Biological Process: protein autophosphorylation (GO:0046777);; Molecular Function: transmembrane receptor…	Function unknown	Armadillo/beta-catenin-like repeat	K08332	vacuolar protein 8	--	--	--
CSS0014006.1	3.98999	5.78583	4.68862	2.51062	2.57395	2.09226	1.58163	1.3226	1.71503	3.09911	3.12454	2.38197	SDP6	sp|Q9SS48|SDP6_ARATH Glycerol-3-phosphate dehydrogenase SDP6, mitochondrial OS=Arabidopsis thaliana OX=3702 GN=SDP6 PE=1 SV=1	PREDICTED: glycerol-3-phosphate dehydrogenase SDP6, mitochondrial-like [Sesamum indicum]	GO:0004368; GO:0052591; GO:0019563; GO:0006072; GO:0006127; GO:0005829; GO:0009331; GO:0005743; GO:0005739	Molecular Function: glycerol-3-phosphate dehydrogenase (quinone) activity (GO:0004368);; Cellular Component: mitochondrial inner membrane (GO:0005743);; Biological Process: glucose catabolic process (GO:0006007);; Biological Process: glycerol-3-phosphate metabolic process (GO:0006072);; Biological Process: glycerophosphate shuttle (GO:0006127);; Cellular Component: glycerol-3-phosphate dehydrogen…	Energy production and conversion	FAD dependent oxidoreductase	K00111	glycerol-3-phosphate dehydrogenase [EC:1.1.5.3]	--	--	--
CSS0021786.1	3.83044	2.31633	1.94407	2.59724	2.17662	2.36228	2.52165	3.02872	3.56904	3.33044	2.36979	3.06822	FLD	sp|Q9CAE3|FLD_ARATH Protein FLOWERING LOCUS D OS=Arabidopsis thaliana OX=3702 GN=FLD PE=1 SV=1	PREDICTED: protein FLOWERING LOCUS D isoform X1 [Vitis vinifera]	GO:0003677; GO:0016491; GO:0016575; GO:0010228	--	Secondary metabolites biosynthesis, transport and catabolism	Flavin containing amine oxidoreductase	K11450	[histone H3]-N6,N6-dimethyl-L-lysine4 FAD-dependent demethylase [EC:1.14.99.66]	SWI/SNF-SWI3	TR	--
CSS0002613.1	48.6849	31.2637	36.7704	52.435	48.1256	46.0052	36.059	33.4108	48.5281	41.9138	37.4135	44.0264	SDH5	sp|Q9SX77|SDH5_ARATH Succinate dehydrogenase subunit 5, mitochondrial OS=Arabidopsis thaliana OX=3702 GN=SDH5 PE=1 SV=1	Succinate dehydrogenase 5 [Theobroma cacao]	GO:0006099; GO:0005749; GO:0005739; GO:0005634; GO:0045273	Cellular Component: mitochondrion (GO:0005739);; Biological Process: cellular metabolic process (GO:0044237);;	--	Domain of unknown function (DUF4370)	--	--	--	--	--
CSS0011754.1	22.45	27.7461	35.176	19.9202	19.3721	21.0816	24.1508	15.7197	16.9827	26.4542	27.7242	33.0459	--	--	PREDICTED: uncharacterized protein LOC100258145 [Vitis vinifera]	--	--	Function unknown	Uncharacterised conserved protein	K20822	BLOC-1 related complex subunit 8	--	--	--
CSS0010964.1	2.01782	2.22979	0.941903	3.23138	4.67477	5.93216	1.96597	1.64563	2.56284	4.37493	4.09996	2.02139	--	--	PREDICTED: uncharacterized protein LOC103958758 isoform X1 [Pyrus x bretschneideri]	--	--	--	Plant transposase (Ptta/En/Spm family)	--	--	--	--	--
CSS0011548.1	20.8019	23.8487	16.3453	34.8267	32.533	34.0981	16.7211	16.1828	14.1028	22.5617	24.6776	26.8906	--	--	PREDICTED: uncharacterized protein LOC104612134 isoform X1 [Nelumbo nucifera]	--	--	--	--	--	--	--	--	--
CSS0045323.1	3.94692	3.7439	2.14119	4.57583	4.33898	4.61825	4.14978	3.55678	2.61336	3.82943	3.43197	2.55656	ATG7	sp|Q94CD5|ATG7_ARATH Ubiquitin-like modifier-activating enzyme atg7 OS=Arabidopsis thaliana OX=3702 GN=ATG7 PE=1 SV=1	unnamed protein product [Vitis vinifera]	GO:0019778; GO:0019779; GO:0000045; GO:0006914; GO:0000422; GO:0006501; GO:0006995; GO:0050832; GO:0044805; GO:0010150; GO:0034727; GO:0006497; GO:0032446; GO:0015031; GO:0005737; GO:0005829; GO:0000407	Molecular Function: catalytic activity (GO:0003824);; Cellular Component: cytoplasm (GO:0005737);; Biological Process: autophagy (GO:0006914);;	Coenzyme transport and metabolism	ThiF family	K08337	ubiquitin-like modifier-activating enzyme ATG7	--	--	--
CSS0023395.1	2.17905	1.27846	0.95008	0.444227	3.20633	3.26447	3.71931	0.894009	3.93536	2.35144	4.88771	3.3638	--	--	--	--	--	--	--	--	--	--	--	--
CSS0014002.1	2.6917	2.71464	1.34444	0.778994	0.733066	0.654269	0.651501	1.00576	0.890616	1.8547	1.86501	2.59877	RLP13	sp|Q9C6A6|RLP13_ARATH Receptor-like protein 13 OS=Arabidopsis thaliana OX=3702 GN=RLP13 PE=3 SV=1	PREDICTED: LRR receptor-like serine/threonine-protein kinase GSO1 [Vitis vinifera]	GO:0016021; GO:0005886	Molecular Function: transferase activity, transferring phosphorus-containing groups (GO:0016772);;	General function prediction only	Leucine Rich repeats (2 copies)	K13466	EIX receptor 1/2	--	--	--
CSS0020834.1	0.1996	0.424216	0.093696	0.40909	0.389307	0.355781	0.291819	0.143537	0.229108	0.301323	0.138348	0.220203	POLR1	sp|Q94HW2|POLR1_ARATH Retrovirus-related Pol polyprotein from transposon RE1 OS=Arabidopsis thaliana OX=3702 GN=RE1 PE=2 SV=1	PREDICTED: uncharacterized protein LOC103420252 [Malus domestica]	GO:0004190; GO:0004519; GO:0046872; GO:0003676; GO:0003964; GO:0015074; GO:0006310	--	General function prediction only	Reverse transcriptase (RNA-dependent DNA polymerase)	K21396	ATP-binding cassette, subfamily G (WHITE), eye pigment precursor transporter	--	--	--
CSS0026896.1	11.8127	42.2969	19.2377	0.474506	1.21689	0.867682	3.14927	0.834914	3.4289	18.8974	15.0275	21.8453	RLP56	sp|F4K4T3|RLP56_ARATH Receptor-like protein 56 OS=Arabidopsis thaliana OX=3702 GN=RLP56 PE=2 SV=2	Uncharacterized protein TCM_027285 [Theobroma cacao]	GO:0016021; GO:0005886	--	General function prediction only	--	K13466	EIX receptor 1/2	--	--	--
CSS0035908.1	31.0181	23.8698	21.6546	10.2969	11.0784	10.327	29.4457	29.9319	27.0521	12.2089	11.8833	13.1569	GLPK	sp|Q9M8L4|GLPK_ARATH Glycerol kinase OS=Arabidopsis thaliana OX=3702 GN=GLPK PE=1 SV=1	Actin-like ATPase superfamily protein isoform 1 [Theobroma cacao]	GO:0005524; GO:0004370; GO:0016773; GO:0042742; GO:0019563; GO:0006071; GO:0046167; GO:0016310; GO:0009617; GO:0080167; GO:0010188; GO:0002237; GO:0006641; GO:0005829; GO:0005739	Molecular Function: transferase activity (GO:0016740);;	Carbohydrate transport and metabolism	FGGY family of carbohydrate kinases, C-terminal domain	K00864	glycerol kinase [EC:2.7.1.30]	--	--	--
CSS0044818.1	265.783	246.961	197.127	123.845	123.973	95.6332	141.929	141.51	105.685	108.59	118.081	104.526	CLPAB	sp|P31542|CLPAB_SOLLC ATP-dependent Clp protease ATP-binding subunit ClpA homolog CD4B, chloroplastic OS=Solanum lycopersicum OX=4081 GN=CD4B PE=3 SV=1	unnamed protein product [Coffea canephora]	GO:0005524; GO:0019538; GO:0009507	Molecular Function: ATP binding (GO:0005524);; Cellular Component: chloroplast (GO:0009507);; Molecular Function: nucleoside-triphosphatase activity (GO:0017111);; Biological Process: protein metabolic process (GO:0019538);;	Posttranslational modification, protein turnover, chaperones	AAA domain (Cdc48 subfamily)	K03696	ATP-dependent Clp protease ATP-binding subunit ClpC	--	--	--
CSS0018985.1	116.673	115.661	41.4346	148.357	139.447	162.021	118.802	174.427	81.9579	156.153	122.694	117.556	PRS4A	sp|Q9SZD4|PRS4A_ARATH 26S proteasome regulatory subunit 4 homolog A OS=Arabidopsis thaliana OX=3702 GN=RPT2A PE=1 SV=1	hypothetical protein CISIN_1g0115531mg, partial [Citrus sinensis]	GO:0005524; GO:0036402; GO:0017025; GO:0007292; GO:0045087; GO:0010311; GO:0009965; GO:0010078; GO:0048232; GO:0035266; GO:0009933; GO:0048827; GO:0043248; GO:0043161; GO:0060968; GO:0046686; GO:0009408; GO:0051788; GO:0048829; GO:0048364; GO:0010015; GO:0090351; GO:0048367; GO:0005737; GO:0005634; GO:0005886; GO:0000502; GO:0008540	Cellular Component: proteasome complex (GO:0000502);; Molecular Function: ATP binding (GO:0005524);; Cellular Component: cytoplasm (GO:0005737);; Biological Process: proteolysis (GO:0006508);; Molecular Function: peptidase activity (GO:0008233);; Molecular Function: microtubule-severing ATPase activity (GO:0008568);; Biological Process: protein catabolic process (GO:0030163);;	Posttranslational modification, protein turnover, chaperones	--	K03062	26S proteasome regulatory subunit T2	--	--	--
CSS0015247.1	0.865703	1.48832	1.84087	4.97169	6.03876	5.05244	2.47115	3.2721	3.00562	4.30245	2.68876	3.51706	SCP45	sp|Q93Y09|SCP45_ARATH Serine carboxypeptidase-like 45 OS=Arabidopsis thaliana OX=3702 GN=SCPL45 PE=2 SV=1	PREDICTED: serine carboxypeptidase-like 45 [Nelumbo nucifera]	GO:0004185; GO:0051603; GO:0005576; GO:0009505; GO:0009506; GO:0005773	Molecular Function: serine-type carboxypeptidase activity (GO:0004185);; Biological Process: proteolysis (GO:0006508);;	--	Serine carboxypeptidase	K16297	serine carboxypeptidase-like clade II [EC:3.4.16.-]	--	--	--
CSS0018390.1	3.46896	2.2569	0.302694	4.36837	3.10329	1.75907	2.70006	1.66079	1.15955	2.83624	1.49777	1.71251	SCD2	sp|Q8RWD5|SCD2_ARATH Coiled-coil domain-containing protein SCD2 OS=Arabidopsis thaliana OX=3702 GN=SCD2 PE=1 SV=1	unnamed protein product [Coffea canephora]	GO:0000911; GO:0009825; GO:0040008; GO:0030136; GO:0005886	--	--	--	K06679	mitotic spindle assembly checkpoint protein MAD1	--	--	--
CSS0010573.1	0	0	0	1.73022	1.82274	1.89098	0.757219	1.92707	2.42882	0.659382	0.336687	0.32408	--	--	unnamed protein product [Coffea canephora]	--	--	--	Transcriptional activator	K19748	RAB6-interacting golgin	--	--	--
CSS0037332.1	0.182382	0.131305	0.048238	0.232482	0.538219	0.576021	0.137768	1.09078	0.125257	0.13703	0.15278	0.23761	--	--	hypothetical protein JCGZ_01511 [Jatropha curcas]	--	--	--	--	--	--	--	--	--
CSS0012509.1	0.02141	0.062882	0.152862	0.264193	0.233534	0.212564	2.42862	3.94923	3.36986	1.043	0.337017	0.7121	--	--	PREDICTED: U-box domain-containing protein 4 [Malus domestica]	--	--	Function unknown	Armadillo/beta-catenin-like repeat	K08332	vacuolar protein 8	--	--	--
CSS0014874.1	16.3522	13.4963	15.9254	22.033	22.9786	22.7349	26.6525	29.0013	31.5379	16.8052	18.2192	17.2036	SDF2	sp|Q93ZE8|SDF2_ARATH Stromal cell-derived factor 2-like protein OS=Arabidopsis thaliana OX=3702 GN=SDF2 PE=1 SV=1	uncharacterized protein LOC100792538 precursor [Glycine max]	GO:0042742; GO:0050832; GO:0002221; GO:0005783; GO:0016020; GO:0005773	Molecular Function: dolichyl-phosphate-mannose-protein mannosyltransferase activity (GO:0004169);; Cellular Component: endoplasmic reticulum (GO:0005783);; Biological Process: protein folding (GO:0006457);; Biological Process: response to heat (GO:0009408);; Biological Process: systemic acquired resistance (GO:0009627);; Biological Process: response to high light intensity (GO:0009644);; Cellular…	General function prediction only	MIR domain	K04960	inositol 1,4,5-triphosphate receptor type 3	--	--	--
CSS0021878.1	28.7994	26.991	31.053	38.0285	42.6749	37.7269	28.5588	31.1612	32.0642	29.7142	28.544	31.7357	PE192	sp|Q94EI3|PE192_ARATH Peroxisome biogenesis protein 19-2 OS=Arabidopsis thaliana OX=3702 GN=PEX19-2 PE=1 SV=1	PREDICTED: peroxisome biogenesis protein 19-2 [Solanum lycopersicum]	GO:0007031; GO:0006625; GO:0005829; GO:0005778	Cellular Component: peroxisome (GO:0005777);;	Intracellular trafficking, secretion, and vesicular transport	Pex19 protein family	K13337	peroxin-19	--	--	--
CSS0041593.1	6.88798	10.4982	11.326	8.45343	9.4635	6.56898	6.76002	6.97489	6.13624	12.5405	8.54915	11.4028	--	--	unnamed protein product [Coffea canephora]	--	Biological Process: cellular process (GO:0009987);;	--	--	--	--	--	--	--
CSS0022490.1	0.838519	0.480367	0.349298	0.727741	0.500034	0.722926	0.511253	0.846681	0.817997	0.777338	0.736673	0.702522	IBTK	sp|Q6ZPR6|IBTK_MOUSE Inhibitor of Bruton tyrosine kinase OS=Mus musculus OX=10090 GN=Ibtk PE=1 SV=3	PREDICTED: uncharacterized protein LOC100261641 [Vitis vinifera]	GO:0019901; GO:0030292; GO:0001933; GO:0051209; GO:0005623; GO:0005737; GO:0016020; GO:0005654	Biological Process: cellular response to phosphate starvation (GO:0016036);; Biological Process: galactolipid biosynthetic process (GO:0019375);; Biological Process: negative regulation of transcription, DNA-templated (GO:0045892);;	Function unknown	Regulator of chromosome condensation (RCC1) repeat	K11493	regulator of chromosome condensation	--	--	--
CSS0014578.1	0.10837	0.376526	0.173907	0.424703	0.725153	1.16384	0.269574	1.02346	0.662568	0.042195	0.232018	0.400092	ANXD8	sp|Q94CK4|ANXD8_ARATH Annexin D8 OS=Arabidopsis thaliana OX=3702 GN=ANNAT8 PE=2 SV=2	Annexin 8, putative [Theobroma cacao]	GO:0005509; GO:0005544; GO:0009409; GO:0009408; GO:0009651; GO:0009414	Molecular Function: calcium ion binding (GO:0005509);; Molecular Function: calcium-dependent phospholipid binding (GO:0005544);;	Intracellular trafficking, secretion, and vesicular transport	Annexin	K17098	annexin D	--	--	--
CSS0033822.1	0.146117	0.743931	0.795151	0.588735	0.411692	0.758388	0.70924	0.654243	0.501552	0.451133	0.300654	0.587464	--	--	PREDICTED: uncharacterized protein LOC101488287 [Cicer arietinum]	--	--	Posttranslational modification, protein turnover, chaperones	Hsp20/alpha crystallin family	K13993	HSP20 family protein	--	--	--
CSS0015899.1	2.46207	2.07732	1.08131	2.37571	2.56144	3.09354	1.645	2.66836	2.08206	1.83705	1.56992	1.53351	POLH	sp|Q8H2D5|POLH_ARATH DNA polymerase eta OS=Arabidopsis thaliana OX=3702 GN=POLH PE=1 SV=1	Y-family DNA polymerase H isoform 1 [Theobroma cacao]	GO:0003684; GO:0003887; GO:0046872; GO:0006260; GO:0042276; GO:0009314; GO:0010224; GO:0009650; GO:0005634; GO:0005657; GO:0035861	Biological Process: DNA metabolic process (GO:0006259);; Biological Process: response to stimulus (GO:0050896);;	Replication, recombination and repair	impB/mucB/samB family	K03509	DNA polymerase eta [EC:2.7.7.7]	--	--	--
CSS0009946.1	0.133661	0.415009	0.251156	1.73542	1.8396	2.32509	0.802322	0.792684	0.518278	0.502479	0.57666	0.683889	FH6	sp|Q9FJX6|FH6_ARATH Formin-like protein 6 OS=Arabidopsis thaliana OX=3702 GN=FH6 PE=2 SV=1	PREDICTED: formin-like protein 6 [Vitis vinifera]	GO:0003779; GO:0005618; GO:0005737; GO:0016021; GO:0005730; GO:0005634; GO:0009524; GO:0005886; GO:0005819	Molecular Function: actin binding (GO:0003779);; Cellular Component: cell wall (GO:0005618);; Cellular Component: nucleolus (GO:0005730);; Cellular Component: spindle (GO:0005819);; Cellular Component: plasma membrane (GO:0005886);; Cellular Component: phragmoplast (GO:0009524);; Biological Process: actin cytoskeleton organization (GO:0030036);;	--	Formin Homology 2 Domain	K02184	formin 2	--	--	--
CSS0007117.1	0.959487	0.6082	0.51739	2.12057	1.62865	2.51621	1.52286	3.54021	1.61771	1.95666	1.90877	0.874962	--	--	PREDICTED: uncharacterized protein At2g29880-like [Prunus mume]	--	--	--	Myb/SANT-like DNA-binding domain	--	--	--	--	--
CSS0017319.1	32.6166	49.8555	24.9668	12.4105	7.48595	11.0665	36.4808	33.9949	39.0889	22.8794	25.6619	27.0613	RR1	sp|P29344|RR1_SPIOL 30S ribosomal protein S1, chloroplastic OS=Spinacia oleracea OX=3562 GN=RPS1 PE=1 SV=1	Nucleic acid-binding proteins superfamily isoform 3 [Theobroma cacao]	GO:0003723; GO:0009507; GO:0005840	Molecular Function: RNA binding (GO:0003723);; Cellular Component: nucleus (GO:0005634);; Biological Process: pentose-phosphate shunt (GO:0006098);; Biological Process: rRNA processing (GO:0006364);; Cellular Component: chloroplast stroma (GO:0009570);; Biological Process: photosynthetic electron transport in photosystem I (GO:0009773);; Biological Process: chloroplast relocation (GO:0009902);; B…	--	S1 RNA binding domain	K02945	small subunit ribosomal protein S1	--	--	--
CSS0021213.1	39.2353	54.9917	40.3574	11.0421	12.1431	7.23843	37.294	37.4688	32.7685	25.6102	27.0016	26.6259	--	--	PREDICTED: 30S ribosomal protein S1, chloroplastic [Nelumbo nucifera]	--	--	--	--	--	--	--	--	--
CSS0044591.1	0.329337	1.05386	1.70814	1.18823	1.25839	1.19534	0.932993	0.736731	1.00859	1.02926	0.804772	0.940739	EFM	sp|Q9ZQ85|EFM_ARATH Myb family transcription factor EFM OS=Arabidopsis thaliana OX=3702 GN=EFM PE=1 SV=2	PREDICTED: probable transcription factor GLK2 [Nelumbo nucifera]	GO:0003677; GO:0003700; GO:0009908; GO:0009740; GO:0010452; GO:0048579; GO:1903507; GO:0006355; GO:0009266; GO:0005634	Molecular Function: binding (GO:0005488);;	--	Myb-like DNA-binding domain	K14491	two-component response regulator ARR-B family	GARP-G2-like	TF	--
CSS0023271.1	0.367356	0.761695	0.136764	0.445263	0.991011	1.04326	0.325313	0.338503	0.340694	0.274928	0.382993	0.215332	CAF2M	sp|Q9FFU1|CAF2M_ARATH CRS2-associated factor 2, mitochondrial OS=Arabidopsis thaliana OX=3702 GN=At5g54890 PE=2 SV=1	unnamed protein product [Coffea canephora]	GO:0003723; GO:0006397; GO:0008380; GO:0005739	--	--	CRS1 / YhbY (CRM) domain	K07574	RNA-binding protein	--	--	--
CSS0035786.1	61.0527	46.8299	63.8579	74.8716	80.9969	82.7263	68.9918	79.3414	47.5342	53.773	53.6342	62.9028	PPA18	sp|Q9LJU7|PPA18_ARATH Purple acid phosphatase 18 OS=Arabidopsis thaliana OX=3702 GN=PAP18 PE=2 SV=1	PREDICTED: purple acid phosphatase 18 [Prunus mume]	GO:0003993; GO:0046872; GO:0005576	Molecular Function: acid phosphatase activity (GO:0003993);; Molecular Function: metal ion binding (GO:0046872);;	Carbohydrate transport and metabolism	Iron/zinc purple acid phosphatase-like protein C	K22390	acid phosphatase type 7	--	--	--
CSS0000737.1	14.1576	17.4962	16.8179	14.7543	16.438	13.5826	8.2178	10.8047	9.4779	18.0695	16.3861	17.3444	FLXL4	sp|Q9FH51|FLXL4_ARATH Protein FLX-like 4 OS=Arabidopsis thaliana OX=3702 GN=FLXL4 PE=1 SV=1	hypothetical protein JCGZ_04107 [Jatropha curcas]	GO:0030154; GO:0009908	--	--	--	K22719	murein hydrolase activator	--	--	--
CSS0032512.1	44.146	42.3692	41.7326	52.267	54.0901	51.1238	53.012	40.4695	55.9449	56.5929	58.7674	58.6994	P2C11	sp|Q8VZN9|P2C11_ARATH Probable protein phosphatase 2C 11 OS=Arabidopsis thaliana OX=3702 GN=At1g43900 PE=2 SV=1	PREDICTED: probable protein phosphatase 2C 11 [Nicotiana sylvestris]	GO:0004724; GO:0046872; GO:0004722; GO:0016021	Molecular Function: protein serine/threonine phosphatase activity (GO:0004722);; Molecular Function: sphingomyelin phosphodiesterase activity (GO:0004767);; Molecular Function: GTP binding (GO:0005525);; Biological Process: protein dephosphorylation (GO:0006470);; Biological Process: small GTPase mediated signal transduction (GO:0007264);; Cellular Component: protein serine/threonine phosphatase …	Signal transduction mechanisms	Protein phosphatase 2C	K17506	protein phosphatase 1L [EC:3.1.3.16]	--	--	--
CSS0024171.1	49.7664	38.2745	49.6567	21.7836	23.293	19.569	32.7603	21.1459	31.0289	20.7712	18.0546	19.8042	NIC2	sp|Q9FMX7|NIC2_ARATH Nicotinamidase 2 OS=Arabidopsis thaliana OX=3702 GN=NIC2 PE=1 SV=1	PREDICTED: uncharacterized protein LOC104610111 [Nelumbo nucifera]	GO:0008936; GO:0019674; GO:0019363	Biological Process: metabolic process (GO:0008152);; Molecular Function: hydrolase activity (GO:0016787);;	--	Isochorismatase family	K09020	ureidoacrylate peracid hydrolase [EC:3.5.1.110]	--	--	--
CSS0020589.1	26.6023	65.1742	68.6982	12.7519	12.6122	13.941	29.7418	22.6346	19.4558	26.8334	27.2025	13.0045	--	--	PREDICTED: uncharacterized protein LOC103436635 [Malus domestica]	--	--	--	--	--	--	--	--	--
CSS0010136.1	273.357	251.214	91.6103	346.734	315.972	411.24	260.209	388.493	303.181	375.91	318.851	294.205	--	--	--	--	--	--	--	--	--	--	--	--
CSS0005296.1	29.439	31.6319	12.8654	14.4997	18.8489	17.0894	16.5406	24.5668	12.8643	42.6521	35.587	24.1312	--	--	--	--	--	--	--	--	--	--	--	--
CSS0029884.1	0.073093	0.071399	0.065492	0.644146	0.958875	1.42031	0.245067	1.06895	0.118696	0.882522	0.723604	0.803355	MYB52	sp|Q6R0C4|MYB52_ARATH Transcription factor MYB52 OS=Arabidopsis thaliana OX=3702 GN=MYB52 PE=2 SV=1	PREDICTED: trichome differentiation protein GL1 [Vitis vinifera]	GO:0003700; GO:0044212; GO:0071555; GO:1901347; GO:0009834; GO:1901348; GO:2000652; GO:0009737; GO:1902074; GO:0009414; GO:0005634	Molecular Function: binding (GO:0005488);;	Transcription	Myb-like DNA-binding domain	K09420	transcriptional activator Myb	MYB	TF	--
CSS0018960.1	1.14468	1.8414	1.55413	2.18076	2.19578	2.2683	1.9537	3.16899	1.19797	1.00289	1.79531	1.82645	SDN5	sp|Q8L7M4|SDN5_ARATH Small RNA degrading nuclease 5 OS=Arabidopsis thaliana OX=3702 GN=SDN5 PE=2 SV=2	PREDICTED: small RNA degrading nuclease 5 [Vitis vinifera]	GO:0004527; GO:0003676; GO:0005634	Molecular Function: nucleic acid binding (GO:0003676);; Cellular Component: intracellular (GO:0005622);; Biological Process: metabolic process (GO:0008152);; Molecular Function: exoribonuclease II activity (GO:0008859);;	Replication, recombination and repair	Exonuclease	K14570	RNA exonuclease 1 [EC:3.1.-.-]	--	--	--
CSS0023189.1	2.03408	3.93979	3.42044	2.20753	2.62454	1.75991	1.65679	1.52824	1.0118	1.24995	1.913	1.59787	SBDS	sp|Q3SWZ6|SBDS_BOVIN Ribosome maturation protein SBDS OS=Bos taurus OX=9913 GN=SBDS PE=2 SV=1	Sequence-specific DNA binding transcription factors [Theobroma cacao]	GO:0008017; GO:0043022; GO:0019843; GO:0048539; GO:0030282; GO:0002244; GO:0001833; GO:0030595; GO:0042256; GO:0007052; GO:0006364; GO:0005737; GO:0005829; GO:0005730; GO:0005654; GO:0000922	Molecular Function: DNA-binding transcription factor activity (GO:0003700);; Biological Process: regulation of transcription, DNA-templated (GO:0006355);; Biological Process: ribosome biogenesis (GO:0042254);;	Translation, ribosomal structure and biogenesis	Thioredoxin	K14574	ribosome maturation protein SDO1	--	--	--
CSS0039656.1	3.36747	2.40721	2.07761	2.3586	3.34457	2.79201	3.27584	3.74877	2.96436	2.33281	2.19051	1.75274	SEUSS	sp|Q8W234|SEUSS_ARATH Transcriptional corepressor SEUSS OS=Arabidopsis thaliana OX=3702 GN=SEU PE=1 SV=1	unnamed protein product [Coffea canephora]	GO:0003677; GO:0046982; GO:0001102; GO:0003714; GO:0030154; GO:0006974; GO:0071217; GO:0009793; GO:0048467; GO:0007275; GO:0000122; GO:0045892; GO:0048481; GO:0045944; GO:0009909; GO:0009733; GO:0009617; GO:0046898; GO:0009620; GO:0001666; GO:0009624; GO:0006979; GO:0010272; GO:0005654; GO:0005634; GO:0005667	Molecular Function: DNA binding (GO:0003677);; Molecular Function: transcription coregulator activity (GO:0003712);; Biological Process: embryo development (GO:0009790);; Biological Process: regulation of flower development (GO:0009909);; Biological Process: hydrogen peroxide catabolic process (GO:0042744);; Molecular Function: protein heterodimerization activity (GO:0046982);; Biological Process…	--	LIM-domain binding protein	K15617	LIM domain-binding protein 1	--	--	--
CSS0027497.1	0.708357	0.970225	0.397049	1.06465	1.31202	0.932215	0.403553	0.366076	1.23007	0.534188	1.07557	0.479952	--	--	hypothetical protein VITISV_003620 [Vitis vinifera]	--	--	--	--	--	--	--	--	--
CSS0049201.1	9.52918	7.11132	5.24554	9.76393	9.52606	8.14208	11.3721	11.8279	9.47549	7.01485	5.6067	7.15492	SK	sp|Q00497|SK_SOLLC Shikimate kinase, chloroplastic OS=Solanum lycopersicum OX=4081 GN=SK PE=1 SV=1	putative shikimate kinase [Fagus sylvatica]	GO:0005524; GO:0000287; GO:0004765; GO:0009073; GO:0009423; GO:0019632; GO:0009507	Molecular Function: shikimate kinase activity (GO:0004765);; Molecular Function: ATP binding (GO:0005524);; Biological Process: aromatic amino acid family biosynthetic process (GO:0009073);; Biological Process: chorismate biosynthetic process (GO:0009423);; Cellular Component: chloroplast (GO:0009507);; Biological Process: phosphorylation (GO:0016310);; Molecular Function: metal ion binding (GO:0…	--	Shikimate kinase	K00891	shikimate kinase [EC:2.7.1.71]	--	--	--
CSS0048635.1	19.4511	16.5229	9.60756	3.51973	3.43852	4.74413	6.06406	4.92551	6.19208	7.7312	10.4928	12.8351	--	--	--	--	--	--	--	--	--	--	--	--
CSS0013135.1	21.933	22.7725	18.8117	4.89904	5.10452	4.33224	9.50736	19.2258	8.77648	10.2282	8.81703	7.77094	--	--	PREDICTED: uncharacterized protein LOC100264638 isoform X2 [Vitis vinifera]	--	Biological Process: pentose-phosphate shunt (GO:0006098);; Cellular Component: chloroplast thylakoid (GO:0009534);;	--	--	--	--	--	--	--
CSS0009435.1	6.95933	5.00185	5.64019	10.5665	11.4749	11.1216	4.36238	1.97425	2.02377	7.61959	6.84818	6.5325	PFBA	sp|Q8CYC9|PFBA_STRR6 Plasmin and fibronectin-binding protein A OS=Streptococcus pneumoniae (strain ATCC BAA-255 / R6) OX=171101 GN=pfbA PE=1 SV=1	PREDICTED: probable polygalacturonase isoform X2 [Nicotiana tomentosiformis]	GO:0009405; GO:0005618; GO:0005576; GO:0016020	Molecular Function: polygalacturonase activity (GO:0004650);; Cellular Component: vacuolar membrane (GO:0005774);; Biological Process: carbohydrate metabolic process (GO:0005975);; Molecular Function: lyase activity (GO:0016829);;	--	Pectate lyase superfamily protein	K18650	exo-poly-alpha-galacturonosidase [EC:3.2.1.82]	--	--	--
CSS0020210.1	5.64462	5.73977	4.82705	10.3559	9.59268	11.1654	3.6199	3.03418	3.76709	6.33286	6.66029	6.2352	--	--	PREDICTED: exopolygalacturonase [Sesamum indicum]	--	--	--	--	K01184	polygalacturonase [EC:3.2.1.15]	--	--	--
CSS0028305.1	162.544	113.604	161.707	163.384	158.804	174.227	124.804	130.655	157.557	141.369	178.242	153.663	--	--	unnamed protein product [Coffea canephora]	--	Cellular Component: mitochondrial respiratory chain complex I (GO:0005747);;	--	ESSS subunit of NADH:ubiquinone oxidoreductase (complex I)	--	--	--	--	--
CSS0025075.1	1.38849	0.275571	0.378821	1.76601	1.50938	2.05868	1.33406	1.11425	1.05262	1.26054	1.26791	1.17336	PPR38	sp|P0C7Q7|PPR38_ARATH Putative pentatricopeptide repeat-containing protein At1g12700, mitochondrial OS=Arabidopsis thaliana OX=3702 GN=At1g12700 PE=3 SV=1	hypothetical protein PRUPE_ppa003306mg [Prunus persica]	GO:0080156; GO:0005739	--	General function prediction only	PPR repeat family	K17710	pentatricopeptide repeat domain-containing protein 1	--	--	--
CSS0045498.1	5.21388	4.05873	1.42275	8.48668	9.73536	6.79179	6.62327	10.3821	8.6399	7.20231	10.6716	10.4335	--	--	--	--	--	--	--	--	--	--	--	--
CSS0013748.1	20.4551	24.409	13.2902	22.7948	15.5223	38.1992	17.0901	21.168	7.29844	10.351	22.6463	4.26229	--	--	PREDICTED: probable mannitol dehydrogenase [Nicotiana tomentosiformis]	--	Molecular Function: oxidoreductase activity (GO:0016491);;	--	--	K00095	mannitol dehydrogenase [EC:1.1.1.255]	--	--	--
CSS0047774.1	3.55232	6.40512	2.20571	9.71614	8.52893	5.41263	8.01275	12.2485	7.56933	10.083	7.86065	7.68001	--	--	--	--	--	--	--	--	--	--	--	--
CSS0037827.1	29.8844	24.3504	15.5967	35.6234	29.6785	34.1585	34.3573	36.2802	32.0623	23.25	23.6732	25.4781	FLXL1	sp|Q93V84|FLXL1_ARATH Protein FLX-like 1 OS=Arabidopsis thaliana OX=3702 GN=FLXL1 PE=1 SV=1	PREDICTED: structural maintenance of chromosomes domain-containing protein isoform X1 [Citrus sinensis]	GO:0030154; GO:0009908	--	--	--	K09855	Ras association domain-containing protein 7/8	--	--	--
CSS0028221.1	8.22656	5.86301	14.3244	17.519	20.8224	17.6291	5.76102	15.5229	40.6343	11.5715	5.93135	13.5703	--	--	PREDICTED: uncharacterized protein LOC105177439 [Sesamum indicum]	--	--	--	Protein of unknown function (DUF3339)	--	--	--	--	--
CSS0027267.1	0.600382	0.578885	0.643514	0.378282	0.444821	0.621886	0.223897	0.170219	0.448408	0.364363	0.835579	0.387033	SCL14	sp|Q9XE58|SCL14_ARATH Scarecrow-like protein 14 OS=Arabidopsis thaliana OX=3702 GN=SCL14 PE=2 SV=2	transcription factor, putative [Ricinus communis]	GO:0003700; GO:0043565; GO:0044212; GO:0045893; GO:0006355; GO:0010200; GO:0080183; GO:0009410; GO:0005829; GO:0005634	--	--	GRAS domain family	K14494	DELLA protein	GRAS	TF	--
CSS0002408.1	5.66342	4.58689	1.32367	9.28454	7.84183	10.8108	5.49832	1.99874	9.09876	8.53046	6.44193	7.31546	--	--	--	--	--	--	--	--	--	--	--	--
CSS0019260.1	3.31503	4.40746	4.39831	3.06932	3.87056	3.00227	6.49793	5.84017	10.8654	8.64838	6.54856	4.06279	YAI5	sp|Q09893|YAI5_SCHPO Uncharacterized protein C24B11.05 OS=Schizosaccharomyces pombe (strain 972 / ATCC 24843) OX=284812 GN=SPAC24B11.05 PE=3 SV=1	PREDICTED: uncharacterized protein C24B11.05 [Vitis vinifera]	GO:0008253; GO:0008252; GO:0009166; GO:0006206; GO:0005829; GO:0005634	--	General function prediction only	Haloacid dehalogenase-like hydrolase	K18551	pyrimidine and pyridine-specific 5'-nucleotidase [EC:3.1.3.-]	--	--	--
CSS0020099.1	10.7088	8.41226	5.37255	10.0217	10.2831	9.34329	8.25706	12.4947	8.04485	9.99277	9.49784	7.75116	FTSHA	sp|Q8VZI8|FTSHA_ARATH ATP-dependent zinc metalloprotease FTSH 10, mitochondrial OS=Arabidopsis thaliana OX=3702 GN=FTSH10 PE=1 SV=1	PREDICTED: ATP-dependent zinc metalloprotease FTSH 10, mitochondrial [Vitis vinifera]	GO:0005524; GO:0004222; GO:0008270; GO:0042407; GO:0008053; GO:0034982; GO:0065003; GO:0009535; GO:0016021; GO:0005743; GO:0005739; GO:0009536	Molecular Function: metalloendopeptidase activity (GO:0004222);; Molecular Function: ATP binding (GO:0005524);; Biological Process: proteolysis (GO:0006508);; Molecular Function: zinc ion binding (GO:0008270);; Cellular Component: integral component of membrane (GO:0016021);; Molecular Function: nucleoside-triphosphatase activity (GO:0017111);; Biological Process: protein catabolic process (GO:00…	Posttranslational modification, protein turnover, chaperones	Peptidase family M41	K08956	AFG3 family protein [EC:3.4.24.-]	--	--	--
CSS0030688.1	4.10773	8.4451	7.17725	3.71895	3.05001	2.07715	4.06227	3.71503	1.89907	1.94796	3.08088	2.16831	--	--	PREDICTED: uncharacterized protein LOC101293565 [Fragaria vesca subsp. vesca]	--	Molecular Function: protein C-terminal S-isoprenylcysteine carboxyl O-methyltransferase activity (GO:0004671);; Biological Process: C-terminal protein methylation (GO:0006481);; Cellular Component: integral component of membrane (GO:0016021);;	Posttranslational modification, protein turnover, chaperones	Phospholipid methyltransferase	K00587	protein-S-isoprenylcysteine O-methyltransferase [EC:2.1.1.100]	--	--	--
CSS0025987.1	56.9658	61.2631	64.3793	56.0237	57.4018	56.4088	58.1886	44.5468	70.4429	63.1319	62.6069	59.2928	--	--	hypothetical protein CICLE_v10009817mg [Citrus clementina]	--	--	--	--	--	--	--	--	--
CSS0011926.1	23.4252	69.3798	45.233	336.365	322.774	334.973	14.0044	23.2532	22.7491	114.4	106.412	91.7996	ZIP11	sp|Q94EG9|ZIP11_ARATH Zinc transporter 11 OS=Arabidopsis thaliana OX=3702 GN=ZIP11 PE=2 SV=1	hypothetical protein CICLE_v10010292mg [Citrus clementina]	GO:0005385; GO:0071577; GO:0016021; GO:0016020; GO:0005634; GO:0005886	Cellular Component: membrane (GO:0016020);; Biological Process: metal ion transport (GO:0030001);; Molecular Function: metal ion transmembrane transporter activity (GO:0046873);; Biological Process: transmembrane transport (GO:0055085);;	Inorganic ion transport and metabolism	ZIP Zinc transporter	K14709	solute carrier family 39 (zinc transporter), member 1/2/3	--	--	--
CSS0032183.1	1.57725	1.92606	1.04903	3.31638	4.15352	3.46184	3.02108	1.86376	3.66445	2.0422	2.55434	1.40426	--	--	PREDICTED: uncharacterized protein LOC100241265 [Vitis vinifera]	--	Cellular Component: mitochondrion (GO:0005739);; Biological Process: glycolytic process (GO:0006096);; Biological Process: oligopeptide transport (GO:0006857);; Biological Process: aerobic respiration (GO:0009060);; Cellular Component: plastid (GO:0009536);; Cellular Component: membrane (GO:0016020);; Biological Process: response to cadmium ion (GO:0046686);;	--	--	K14849	ribosomal RNA-processing protein 1	--	--	--
CSS0043565.1	8.61941	7.93145	5.81529	7.59594	8.29189	7.57196	8.57785	19.5241	8.00946	8.49111	9.06457	7.66098	DUF3	sp|Q9FZD9|DUF3_ARATH DUF724 domain-containing protein 3 OS=Arabidopsis thaliana OX=3702 GN=DUF3 PE=1 SV=1	unnamed protein product [Coffea canephora]	GO:0042803; GO:0040008; GO:0005773	--	--	Agenet domain	K02603	origin recognition complex subunit 1	--	--	--
CSS0018620.1	539.107	503.847	477.232	458.523	442.869	498.372	426.442	310.02	454.975	464.013	548.065	544.936	BOLA2	sp|Q9FIC3|BOLA2_ARATH Protein BOLA2 OS=Arabidopsis thaliana OX=3702 GN=BOLA2 PE=1 SV=1	bola-like family protein [Camellia sinensis]	GO:0010039; GO:0006979; GO:0005737; GO:0005829; GO:0005634; GO:0005886	Biological Process: postreplication repair (GO:0006301);;	Signal transduction mechanisms	BolA-like protein	K22075	BolA-like protein 3	--	--	--
CSS0043263.1	0.09746	0.095258	0.174464	0.500474	0.99385	1.54845	0.994411	1.96961	2.86221	0.375856	0.321075	0.403015	MTDH	sp|O82515|MTDH_MEDSA Probable mannitol dehydrogenase OS=Medicago sativa OX=3879 GN=CAD1 PE=1 SV=1	hypothetical protein PRUPE_ppa007678mg [Prunus persica]	GO:0046029; GO:0008270	Molecular Function: zinc ion binding (GO:0008270);; Biological Process: lignin biosynthetic process (GO:0009809);; Molecular Function: cinnamyl-alcohol dehydrogenase activity (GO:0045551);; Molecular Function: mannitol dehydrogenase activity (GO:0046029);; Cellular Component: apoplast (GO:0048046);; Biological Process: oxidation-reduction process (GO:0055114);;	Secondary metabolites biosynthesis, transport and catabolism	Alcohol dehydrogenase GroES-like domain	K23232	8-hydroxygeraniol dehydrogenase [EC:1.1.1.324]	--	--	--
CSS0043254.1	2.33663	1.15366	1.90882	2.55555	2.85308	2.66416	2.81307	1.69639	2.58671	2.82406	3.51155	2.25466	ASF1A	sp|Q9C9M6|ASF1A_ARATH Probable histone chaperone ASF1A OS=Arabidopsis thaliana OX=3702 GN=ASF1A PE=1 SV=1	PREDICTED: histone chaperone ASF1B [Vitis vinifera]	GO:0051301; GO:0006333; GO:0000724; GO:0031567; GO:0008361; GO:0010091; GO:0005737; GO:0005730; GO:0005634; GO:0030875	Cellular Component: nucleus (GO:0005634);; Biological Process: chromatin assembly or disassembly (GO:0006333);;	--	ASF1 like histone chaperone	K10753	histone chaperone ASF1	--	--	--
CSS0010199.1	19.1929	15.0683	12.3523	6.82752	6.82371	7.71921	7.83846	8.39046	6.09393	12.5552	9.6311	10.2188	XTH8	sp|Q8L9A9|XTH8_ARATH Probable xyloglucan endotransglucosylase/hydrolase protein 8 OS=Arabidopsis thaliana OX=3702 GN=XTH8 PE=2 SV=2	PREDICTED: probable xyloglucan endotransglucosylase/hydrolase protein 8 [Malus domestica]	GO:0004553; GO:0016762; GO:0042546; GO:0071555; GO:0010411; GO:0048046; GO:0005618	Molecular Function: hydrolase activity, hydrolyzing O-glycosyl compounds (GO:0004553);; Cellular Component: cell wall (GO:0005618);; Biological Process: cellular glucan metabolic process (GO:0006073);; Molecular Function: xyloglucan:xyloglucosyl transferase activity (GO:0016762);; Cellular Component: apoplast (GO:0048046);;	--	Glycosyl hydrolases family 16	K08235	xyloglucan:xyloglucosyl transferase [EC:2.4.1.207]	--	--	--
CSS0040191.1	1.90428	2.79648	0.802193	4.01465	4.45308	5.55116	2.55272	4.15031	2.98863	2.70057	2.21508	2.79387	POL3	sp|P04323|POL3_DROME Retrovirus-related Pol polyprotein from transposon 17.6 OS=Drosophila melanogaster OX=7227 GN=pol PE=4 SV=1	unnamed protein product [Coffea canephora]	GO:0004190; GO:0004519; GO:0003676; GO:0003964; GO:0015074	--	General function prediction only	Reverse transcriptase-like	K14175	(3S,6E)-nerolidol synthase [EC:4.2.3.48]	--	--	--
CSS0018745.1	1.33628	0.961773	0.453756	1.5452	0.446047	1.7583	0.785277	0.505186	1.11393	1.53053	0.174316	0.95174	--	--	PREDICTED: translation initiation factor eIF-2B subunit gamma [Nelumbo nucifera]	--	--	Translation, ribosomal structure and biogenesis	--	K03241	translation initiation factor eIF-2B subunit gamma	--	--	--
CSS0023818.1	3.63619	1.06775	1.0619	0.326847	4.43334	6.11026	4.341	1.56709	6.15876	2.6535	3.29608	3.44794	--	--	--	--	--	--	--	--	--	--	--	--
CSS0049880.1	0.301803	0.442132	0.090167	0.956131	0.659979	0.586749	0.216925	0.245249	0.460068	0.510431	0.336286	0.252497	DHE2	sp|Q38946|DHE2_ARATH Glutamate dehydrogenase 2 OS=Arabidopsis thaliana OX=3702 GN=GDH2 PE=1 SV=1	PREDICTED: glutamate dehydrogenase 2-like isoform X2 [Citrus sinensis]	GO:0005524; GO:0050897; GO:0005507; GO:0004352; GO:0004353; GO:0008270; GO:0006538; GO:0046686; GO:0005739; GO:0005886; GO:0005774	Molecular Function: glutamate dehydrogenase (NAD+) activity (GO:0004352);; Molecular Function: glutamate dehydrogenase [NAD(P)+] activity (GO:0004353);; Molecular Function: copper ion binding (GO:0005507);; Molecular Function: ATP binding (GO:0005524);; Cellular Component: mitochondrion (GO:0005739);; Cellular Component: plasma membrane (GO:0005886);; Biological Process: cellular amino acid metab…	Amino acid transport and metabolism	Glutamate/Leucine/Phenylalanine/Valine dehydrogenase	K00261	glutamate dehydrogenase (NAD(P)+) [EC:1.4.1.3]	--	--	--
CSS0003895.1	0.009641	0.010008	0.030237	0.12028	0.116847	0.104915	0.046401	0.288585	0.065421	0.109261	0.034814	0.088936	--	--	CHD3-type chromatin-remodeling factor PICKLE [Morus notabilis]	--	--	--	Plant mobile domain	--	--	--	--	--
CSS0032257.1	329.063	405.963	534.401	126.542	113.099	108.21	318.801	250.935	365.633	364.988	474.337	390.062	--	--	PREDICTED: uncharacterized protein LOC101510663 [Cicer arietinum]	--	Biological Process: pentose-phosphate shunt (GO:0006098);; Cellular Component: chloroplast thylakoid membrane (GO:0009535);; Biological Process: thylakoid membrane organization (GO:0010027);; Biological Process: isopentenyl diphosphate biosynthetic process, methylerythritol 4-phosphate pathway (GO:0019288);;	--	--	--	--	--	--	--
CSS0049333.1	51.0087	54.9974	46.2273	23.6686	34.2174	28.2007	23.7044	25.2676	12.5622	27.6014	15.6151	24.8571	--	--	PREDICTED: thioredoxin-like protein HCF164, chloroplastic [Nicotiana sylvestris]	--	Cellular Component: intracellular part (GO:0044424);;	--	--	--	--	--	--	--
CSS0036517.1	55.3535	60.2906	60.0185	32.6813	30.7171	28.6806	20.4127	23.1042	19.7265	26.1219	25.2624	26.5378	TR164	sp|Q7Y0D4|TR164_ORYSJ Thioredoxin-like protein HCF164, chloroplastic OS=Oryza sativa subsp. japonica OX=39947 GN=Os03g0767500 PE=2 SV=1	PREDICTED: thioredoxin-like protein HCF164, chloroplastic isoform X2 [Nelumbo nucifera]	GO:0016671; GO:0045454; GO:0010190; GO:0005623; GO:0009507; GO:0009535; GO:0031977	Biological Process: glycerol ether metabolic process (GO:0006662);; Molecular Function: electron transfer activity (GO:0009055);; Cellular Component: chloroplast thylakoid membrane (GO:0009535);; Biological Process: cytochrome b6f complex assembly (GO:0010190);; Molecular Function: protein disulfide oxidoreductase activity (GO:0015035);; Molecular Function: oxidoreductase activity, acting on a su…	Posttranslational modification, protein turnover, chaperones	Thioredoxin	K03671	thioredoxin 1	--	--	--
CSS0007025.1	0.048979	1.33719	3.47747	27.7245	27.4352	36.3683	28.8023	38.5112	32.4489	22.4818	16.264	19.0368	BAG2	sp|Q0WPX7|BAG2_ARATH BAG family molecular chaperone regulator 2 OS=Arabidopsis thaliana OX=3702 GN=BAG2 PE=1 SV=1	PREDICTED: BAG family molecular chaperone regulator 3 [Vitis vinifera]	GO:0051087	Molecular Function: chaperone binding (GO:0051087);;	Signal transduction mechanisms	BAG domain	K09555	BCL2-associated athanogene 1	--	--	--
CSS0030931.1	0.357237	0.816595	0.849219	0.447346	0.500662	0.505711	0.258919	0.351474	0.513435	0.307673	0.467759	0.387332	PP330	sp|A8MQA3|PP330_ARATH Pentatricopeptide repeat-containing protein At4g21065 OS=Arabidopsis thaliana OX=3702 GN=PCMP-H28 PE=2 SV=2	PREDICTED: pentatricopeptide repeat-containing protein At4g21065 [Vitis vinifera]	GO:0008270; GO:0009451; GO:0043231	--	General function prediction only	PPR repeat family	K17710	pentatricopeptide repeat domain-containing protein 1	--	--	--
CSS0042417.1	6.52706	6.51135	7.44425	8.95133	6.49381	6.63995	7.02034	0.068342	7.96271	7.55389	7.17769	6.82358	SKI19	sp|Q9M0U9|SKI19_ARATH F-box protein SKIP19 OS=Arabidopsis thaliana OX=3702 GN=SKIP19 PE=1 SV=1	F-box SKIP19 -like protein [Gossypium arboreum]	GO:0016567; GO:0005634	--	General function prediction only	Leucine Rich repeat	K10283	F-box and leucine-rich repeat protein 17	--	--	--
CSS0016265.1	624.051	1010.14	1092.26	297.654	304.049	258.135	2244.69	1958.45	3621.17	639.53	1001.08	803.264	PSAK	sp|Q9SUI5|PSAK_ARATH Photosystem I reaction center subunit psaK, chloroplastic OS=Arabidopsis thaliana OX=3702 GN=PSAK PE=2 SV=2	PREDICTED: photosystem I reaction center subunit psaK, chloroplastic [Vitis vinifera]	GO:0015979; GO:0009507; GO:0009534; GO:0009535; GO:0016021; GO:0005634; GO:0009522; GO:0009579	Cellular Component: photosystem I (GO:0009522);; Cellular Component: chloroplast thylakoid membrane (GO:0009535);; Biological Process: photosynthesis (GO:0015979);; Molecular Function: chlorophyll binding (GO:0016168);; Biological Process: cysteine biosynthetic process (GO:0019344);; Biological Process: cellular cation homeostasis (GO:0030003);; Biological Process: divalent metal ion transport (G…	--	Photosystem I psaG / psaK	K02698	photosystem I subunit X	--	--	--
CSS0002848.1	13.841	12.8797	8.96903	17.5999	18.3627	18.8875	16.152	15.212	12.8068	14.4448	15.886	14.2497	DDB1	sp|Q6QNU4|DDB1_SOLLC DNA damage-binding protein 1 OS=Solanum lycopersicum OX=4081 GN=DDB1 PE=1 SV=1	PREDICTED: DNA damage-binding protein 1 [Vitis vinifera]	GO:0003684; GO:0006289; GO:0043161; GO:0016567; GO:0009585; GO:0031461; GO:0005634	Molecular Function: nucleic acid binding (GO:0003676);; Cellular Component: nucleus (GO:0005634);; Biological Process: red, far-red light phototransduction (GO:0009585);; Biological Process: embryo development ending in seed dormancy (GO:0009793);; Biological Process: negative regulation of photomorphogenesis (GO:0010100);; Biological Process: protein ubiquitination (GO:0016567);; Cellular Compon…	Replication, recombination and repair	Mono-functional DNA-alkylating methyl methanesulfonate N-term	K10610	DNA damage-binding protein 1	--	--	--
CSS0038452.1	4.14889	3.34144	1.71136	4.84774	8.03732	3.78153	2.84063	0.259763	3.27679	4.71139	6.54932	3.30283	CD123	sp|Q62834|CD123_RAT Cell division cycle protein 123 homolog OS=Rattus norvegicus OX=10116 GN=Cdc123 PE=1 SV=1	hypothetical protein VITISV_026936 [Vitis vinifera]	GO:0007049; GO:0051301; GO:0005737	Biological Process: polar nucleus fusion (GO:0010197);; Biological Process: cell division (GO:0051301);;	Function unknown	D123	--	--	--	--	--
CSS0032626.1	1.44449	2.37743	2.44115	2.83956	2.83829	3.97106	13.0324	9.60549	20.8213	5.80729	5.43534	3.78495	APSR1	sp|A0A178VBJ0|APSR1_ARATH Protein ALTERED PHOSPHATE STARVATION RESPONSE 1 OS=Arabidopsis thaliana OX=3702 GN=APSR1 PE=2 SV=1	PREDICTED: uncharacterized protein LOC100249833 [Vitis vinifera]	GO:0071249; GO:0005634	--	--	Protein of unknown function (DUF632)	K03029	26S proteasome regulatory subunit N10	--	--	--
CSS0031215.1	9.87138	8.56399	11.5047	20.1734	19.9252	19.5934	13.9605	6.409	14.3211	13.2015	14.0166	15.2909	Y1044	sp|Q9S9Q9|Y1044_ARATH BTB/POZ domain-containing protein At1g30440 OS=Arabidopsis thaliana OX=3702 GN=At1g30440 PE=1 SV=2	hypothetical protein VITISV_002335 [Vitis vinifera]	GO:0016567; GO:0005634; GO:0005886	Molecular Function: obsolete signal transducer activity (GO:0004871);; Biological Process: signal transduction (GO:0007165);; Biological Process: response to light stimulus (GO:0009416);;	--	NPH3 family	K10463	kelch-like protein 26	--	--	--
CSS0048327.1	7.01206	7.19755	4.585	9.01233	7.49074	9.32742	7.9852	7.74273	7.63792	11.3445	7.66892	7.17797	CCC1	sp|Q2UVJ5|CCC1_ARATH Cation-chloride cotransporter 1 OS=Arabidopsis thaliana OX=3702 GN=CCC1 PE=1 SV=1	PREDICTED: cation-chloride cotransporter 1 isoform X1 [Nicotiana sylvestris]	GO:0015379; GO:0008511; GO:0006884; GO:0055064; GO:1902476; GO:0055075; GO:1990573; GO:0005623; GO:0005768; GO:0005794; GO:0016021; GO:0005886; GO:0005802	Biological Process: ion transport (GO:0006811);; Molecular Function: cation:chloride symporter activity (GO:0015377);; Cellular Component: integral component of membrane (GO:0016021);; Biological Process: transmembrane transport (GO:0055085);;	Inorganic ion transport and metabolism	Amino acid permease	K14427	solute carrier family 12 (potassium/chloride transporter), member 4/6	--	--	--
CSS0029843.1	0.565952	0.838408	1.63426	0.887713	1.69709	0.845635	0.683017	0.018785	0.319472	0.317898	0.153729	0.162413	CAAT1	sp|Q84MA5|CAAT1_ARATH Cationic amino acid transporter 1 OS=Arabidopsis thaliana OX=3702 GN=CAT1 PE=1 SV=1	PREDICTED: cationic amino acid transporter 1-like isoform X1 [Sesamum indicum]	GO:0005313; GO:0015189; GO:0051938; GO:0016021; GO:0016020; GO:0005886	Biological Process: amino acid transmembrane transport (GO:0003333);; Molecular Function: L-glutamate transmembrane transporter activity (GO:0005313);; Cellular Component: cytoplasm (GO:0005737);; Cellular Component: plasma membrane (GO:0005886);; Biological Process: protein targeting to membrane (GO:0006612);; Biological Process: nucleotide transport (GO:0006862);; Biological Process: ER to Golg…	Amino acid transport and metabolism	Amino acid permease	K03294	basic amino acid/polyamine antiporter, APA family	--	--	--
CSS0003651.1	0.246771	0.195118	0.030926	0.415058	0.350453	0.154503	0.375254	2.97119	0.292342	0.223435	0.100977	0.264126	--	--	PREDICTED: uncharacterized protein LOC103942829 isoform X1 [Pyrus x bretschneideri]	--	--	--	--	K19607	X-linked retinitis pigmentosa GTPase regulator	--	--	--
CSS0020714.1	5.60775	22.4497	28.1445	3.01901	3.41931	2.27597	16.1604	12.9804	13.9609	9.75564	5.72212	6.4673	CAAT1	sp|Q84MA5|CAAT1_ARATH Cationic amino acid transporter 1 OS=Arabidopsis thaliana OX=3702 GN=CAT1 PE=1 SV=1	PREDICTED: cationic amino acid transporter 1-like isoform X1 [Sesamum indicum]	GO:0005313; GO:0015189; GO:0051938; GO:0016021; GO:0016020; GO:0005886	Biological Process: amino acid transmembrane transport (GO:0003333);; Molecular Function: L-glutamate transmembrane transporter activity (GO:0005313);; Cellular Component: plasma membrane (GO:0005886);; Biological Process: protein targeting to membrane (GO:0006612);; Biological Process: nucleotide transport (GO:0006862);; Biological Process: ER to Golgi vesicle-mediated transport (GO:0006888);; B…	Amino acid transport and metabolism	Amino acid permease	K03294	basic amino acid/polyamine antiporter, APA family	--	--	--
CSS0036945.1	1.09431	0.209437	0.412031	3.54879	4.18781	2.88646	0.447744	7.80944	1.28898	2.05692	1.627	1.11449	--	--	gag-pol precursor [Castanea mollissima]	--	--	--	--	--	--	--	--	--
CSS0038948.1	37.0102	32.2913	44.8151	36.7348	36.2439	27.8129	37.3336	18.9769	39.5785	46.7291	49.5613	60.0032	ACD11	sp|O64587|ACD11_ARATH Accelerated cell death 11 OS=Arabidopsis thaliana OX=3702 GN=ACD11 PE=1 SV=1	PREDICTED: ceramide-1-phosphate transfer protein-like [Populus euphratica]	GO:1902387; GO:1902388; GO:0008289; GO:0008219; GO:0035627; GO:0009816; GO:0120009; GO:0009751; GO:0005829; GO:0016020	Cellular Component: cytoplasm (GO:0005737);; Biological Process: cell death (GO:0008219);; Biological Process: response to salicylic acid (GO:0009751);; Biological Process: defense response to bacterium, incompatible interaction (GO:0009816);; Molecular Function: sphingosine transmembrane transporter activity (GO:0010175);; Molecular Function: glycolipid transporter activity (GO:0017089);; Biolog…	Function unknown	Glycolipid transfer protein (GLTP)	K08051	pleckstrin homology domain containing family A member 8	--	--	--
CSS0024768.1	8.62151	7.64051	5.96713	8.45624	8.93748	7.68642	5.43044	6.70271	6.13406	10.7262	8.91569	11.3713	CPSF	sp|A9LNK9|CPSF_ARATH 30-kDa cleavage and polyadenylation specificity factor 30 OS=Arabidopsis thaliana OX=3702 GN=CPSF30 PE=1 SV=1	PREDICTED: 30-kDa cleavage and polyadenylation specificity factor 30 [Vitis vinifera]	GO:0005516; GO:0003677; GO:0004519; GO:0004521; GO:0046872; GO:0003729; GO:0003723; GO:0031124; GO:0006378; GO:0009626; GO:0034052; GO:0043068; GO:1900363; GO:2000031; GO:0006979; GO:0006396; GO:0005737; GO:0005847; GO:0005634	Biological Process: mitotic cell cycle (GO:0000278);; Molecular Function: RNA binding (GO:0003723);; Molecular Function: endoribonuclease activity (GO:0004521);; Molecular Function: calmodulin binding (GO:0005516);; Cellular Component: mRNA cleavage and polyadenylation specificity factor complex (GO:0005847);; Biological Process: response to oxidative stress (GO:0006979);; Molecular Function: zin…	--	YT521-B-like domain	K20100	YTH domain-containing protein 1	C3H	TF	--
CSS0008518.1	29.8271	24.4522	13.844	24.3451	24.4025	25.9485	23.9217	27.2255	24.2226	20.5015	18.6814	19.0445	PP6R3	sp|Q5F471|PP6R3_CHICK Serine/threonine-protein phosphatase 6 regulatory subunit 3 OS=Gallus gallus OX=9031 GN=PPP6R3 PE=2 SV=1	PREDICTED: serine/threonine-protein phosphatase 6 regulatory subunit 2 [Vitis vinifera]	GO:0019903; GO:0019888; GO:0043666; GO:0005829; GO:0005634	Cellular Component: vacuolar membrane (GO:0005774);;	Cell cycle control, cell division, chromosome partitioning	SIT4 phosphatase-associated protein	K15501	serine/threonine-protein phosphatase 6 regulatory subunit 3	--	--	--
CSS0044875.1	8.00774	9.13014	6.98498	8.85145	8.14542	7.91596	4.64383	4.79788	6.00831	7.16151	5.89679	4.76963	YAOL	sp|Q3MKM6|YAOL_ARATH U3 snoRNP-associated protein-like EMB2271 OS=Arabidopsis thaliana OX=3702 GN=EMB2271 PE=2 SV=1	PREDICTED: U3 small nucleolar RNA-interacting protein 2 [Vitis vinifera]	GO:0030515; GO:0034511; GO:0006364; GO:0080008; GO:0005730; GO:0032040	--	RNA processing and modification	WD domain, G-beta repeat	K14793	ribosomal RNA-processing protein 9	--	--	--
CSS0026797.1	11.3041	7.53263	7.07433	9.41085	10.4757	9.11598	8.0377	6.13239	11.2232	9.2639	9.46867	9.42471	DR111	sp|P42698|DR111_ARATH DNA-damage-repair/toleration protein DRT111, chloroplastic OS=Arabidopsis thaliana OX=3702 GN=DRT111 PE=1 SV=2	PREDICTED: DNA-damage-repair/toleration protein DRT111, chloroplastic [Vitis vinifera]	GO:0003723; GO:0000380; GO:0006281; GO:0000381; GO:0043484; GO:0009507; GO:0005737; GO:0005634	Molecular Function: nucleotide binding (GO:0000166);; Biological Process: double-strand break repair via homologous recombination (GO:0000724);; Molecular Function: nucleic acid binding (GO:0003676);; Cellular Component: nucleus (GO:0005634);; Biological Process: mitotic recombination (GO:0006312);; Cellular Component: chloroplast (GO:0009507);; Biological Process: embryo sac egg cell differentia…	RNA processing and modification	G-patch domain	K12840	splicing factor 45	--	--	--
CSS0014344.1	27.8632	24.2829	31.0575	39.0007	40.75	44.2138	26.5258	34.1052	26.3831	29.1853	33.6926	24.0442	KXDL1	sp|Q6DBR9|KXDL1_DANRE KxDL motif-containing protein 1 OS=Danio rerio OX=7955 GN=kxd1 PE=2 SV=1	unnamed protein product [Coffea canephora]	GO:0032418; GO:0016192; GO:0099078; GO:0005765	--	Function unknown	Uncharacterized conserved protein	K20818	KxDL motif-containing protein 1	--	--	--
CSS0009114.1	13.0095	9.85821	7.84319	19.1826	18.2678	20.7974	14.9643	17.1512	21.649	15.7187	12.029	13.8264	HOX32	sp|Q6AST1|HOX32_ORYSJ Homeobox-leucine zipper protein HOX32 OS=Oryza sativa subsp. japonica OX=39947 GN=HOX32 PE=2 SV=1	phabulosa [Sarracenia purpurea]	GO:0003677; GO:0008289; GO:0005634	Molecular Function: DNA-binding transcription factor activity (GO:0003700);; Cellular Component: nucleus (GO:0005634);; Biological Process: regulation of transcription, DNA-templated (GO:0006355);; Biological Process: determination of bilateral symmetry (GO:0009855);; Biological Process: embryonic pattern specification (GO:0009880);; Biological Process: polarity specification of adaxial/abaxial a…	--	MEKHLA domain	K09338	homeobox-leucine zipper protein	HB-HD-ZIP	TF	--
CSS0006496.1	22.4732	15.4806	15.129	30.3605	24.3886	25.9234	29.4836	36.6074	27.1783	21.9336	19.3243	19.3903	NFYA7	sp|Q84JP1|NFYA7_ARATH Nuclear transcription factor Y subunit A-7 OS=Arabidopsis thaliana OX=3702 GN=NFYA7 PE=1 SV=1	PREDICTED: nuclear transcription factor Y subunit A-7 [Vitis vinifera]	GO:0003700; GO:0000978; GO:0045892; GO:0006355; GO:0005634	Molecular Function: DNA binding (GO:0003677);; Molecular Function: DNA-binding transcription factor activity (GO:0003700);; Biological Process: regulation of transcription, DNA-templated (GO:0006355);; Cellular Component: CCAAT-binding factor complex (GO:0016602);;	Transcription	CCAAT-binding transcription factor (CBF-B/NF-YA) subunit B	K08064	nuclear transcription factor Y, alpha	NF-YA	TF	--
CSS0013697.1	64.5543	28.3907	27.862	45.4856	51.4591	47.4797	33.8315	36.9649	28.1252	23.5053	20.241	21.7393	FENR2	sp|O04397|FENR2_TOBAC Ferredoxin--NADP reductase, root-type isozyme, chloroplastic OS=Nicotiana tabacum OX=4097 PE=2 SV=1	PREDICTED: ferredoxin--NADP reductase, root isozyme, chloroplastic-like [Cicer arietinum]	GO:0004324; GO:0015979; GO:0009507	Molecular Function: ferredoxin-NADP+ reductase activity (GO:0004324);; Molecular Function: copper ion binding (GO:0005507);; Cellular Component: chloroplast (GO:0009507);; Biological Process: photosynthesis (GO:0015979);; Biological Process: electron transport chain (GO:0022900);; Cellular Component: thylakoid membrane (GO:0042651);; Molecular Function: flavin adenine dinucleotide binding (GO:005…	Energy production and conversion	Oxidoreductase NAD-binding domain	K02641	ferredoxin--NADP+ reductase [EC:1.18.1.2]	--	--	--
CSS0032967.1	14.0428	17.3337	9.95004	7.44218	7.07056	7.85224	8.90025	5.15371	8.13566	12.2072	16.1582	14.4662	SERK1	sp|Q94AG2|SERK1_ARATH Somatic embryogenesis receptor kinase 1 OS=Arabidopsis thaliana OX=3702 GN=SERK1 PE=1 SV=2	PREDICTED: somatic embryogenesis receptor kinase 2 [Nicotiana sylvestris]	GO:0005524; GO:0042802; GO:0033612; GO:0005102; GO:0004675; GO:0004714; GO:0009742; GO:0009793; GO:0010227; GO:0007030; GO:0009556; GO:0010152; GO:0046777; GO:0006468; GO:0005789; GO:0016021; GO:0005739; GO:0005886	Molecular Function: protein serine/threonine kinase activity (GO:0004674);; Molecular Function: ATP binding (GO:0005524);; Biological Process: protein phosphorylation (GO:0006468);; Cellular Component: integral component of membrane (GO:0016021);;	--	Protein kinase domain	K13418	somatic embryogenesis receptor kinase 1 [EC:2.7.10.1 2.7.11.1]	--	--	RLK-Pelle_LRR-II
CSS0045666.1	73.6691	86.9851	59.1722	36.275	37.2947	55.9869	40.5834	24.4674	55.0243	69.3759	80.7923	83.4951	--	--	--	--	--	--	--	--	--	--	--	--
CSS0006075.1	1.08355	0.914851	0.799159	1.58658	1.59012	1.42694	1.39447	2.2262	2.11613	0.979712	0.848619	1.06071	Y5020	sp|Q0WR59|Y5020_ARATH Probable inactive receptor kinase At5g10020 OS=Arabidopsis thaliana OX=3702 GN=At5g10020 PE=1 SV=2	PREDICTED: probable inactive receptor kinase At5g10020 [Vitis vinifera]	GO:0005524; GO:0004672; GO:0005829; GO:0016021; GO:0005886	Molecular Function: protein serine/threonine kinase activity (GO:0004674);; Molecular Function: protein tyrosine kinase activity (GO:0004713);; Molecular Function: ATP binding (GO:0005524);; Cellular Component: cytosol (GO:0005829);; Cellular Component: plasma membrane (GO:0005886);; Biological Process: protein phosphorylation (GO:0006468);; Biological Process: microtubule nucleation (GO:0007020)…	--	Leucine Rich repeats (2 copies)	K13420	LRR receptor-like serine/threonine-protein kinase FLS2 [EC:2.7.11.1]	--	--	RLK-Pelle_LRR-III
CSS0017390.1	15.4394	15.9873	12.2369	21.5096	24.032	26.7719	21.0874	21.6169	25.0166	13.0865	12.9552	13.2892	AGD12	sp|Q9FVJ3|AGD12_ARATH ADP-ribosylation factor GTPase-activating protein AGD12 OS=Arabidopsis thaliana OX=3702 GN=AGD12 PE=1 SV=1	ADP-ribosylation factor GTPase-activating protein AGD12 [Morus notabilis]	GO:0005096; GO:0046872; GO:0005543; GO:0006886; GO:0005794; GO:0005886; GO:0005773	Molecular Function: GTPase activator activity (GO:0008060);; Molecular Function: zinc ion binding (GO:0008270);; Biological Process: regulation of GTPase activity (GO:0032312);;	General function prediction only	Putative GTPase activating protein for Arf	K12486	stromal membrane-associated protein	--	--	--
CSS0003732.1	36.7998	74.493	43.2552	22.0715	22.3651	20.495	55.4761	50.3387	58.8917	46.5274	60.6823	56.3177	MENE	sp|Q8VYJ1|MENE_ARATH 2-succinylbenzoate--CoA ligase, chloroplastic/peroxisomal OS=Arabidopsis thaliana OX=3702 GN=AAE14 PE=1 SV=1	PREDICTED: 2-succinylbenzoate--CoA ligase, chloroplastic/peroxisomal isoform X1 [Nicotiana sylvestris]	GO:0005524; GO:0008756; GO:0042372; GO:0009507; GO:0031969; GO:0016021; GO:0005778; GO:0005777	Biological Process: metabolic process (GO:0008152);; Molecular Function: ligase activity (GO:0016874);; Cellular Component: intracellular membrane-bounded organelle (GO:0043231);; Cellular Component: cytoplasmic part (GO:0044444);;	Lipid transport and metabolism	AMP-binding enzyme	K14760	acyl-activating enzyme 14 [EC:6.2.1.26]	--	--	--
CSS0017733.1	16.5952	14.8816	11.089	21.2019	20.8232	19.3177	15.753	20.4488	17.7247	16.9677	18.5404	13.4987	RPF1	sp|Q9H9Y2|RPF1_HUMAN Ribosome production factor 1 OS=Homo sapiens OX=9606 GN=RPF1 PE=1 SV=2	unnamed protein product [Coffea canephora]	GO:0003723; GO:0019843; GO:0000460; GO:0000470; GO:0006364; GO:0005730; GO:0030687	--	RNA processing and modification	Brix domain	K14846	ribosome production factor 1	--	--	--
CSS0013563.1	0.604475	0.605399	0.436892	0.560942	0.386523	0.37555	0.312082	0.652515	0.301524	0.276251	0.386525	0.261422	PP168	sp|Q9SHZ8|PP168_ARATH Pentatricopeptide repeat-containing protein At2g22070 OS=Arabidopsis thaliana OX=3702 GN=PCMP-H41 PE=3 SV=1	PREDICTED: pentatricopeptide repeat-containing protein At2g22070 [Vitis vinifera]	GO:0008270; GO:0009451; GO:0043231	--	General function prediction only	PPR repeat family	K17710	pentatricopeptide repeat domain-containing protein 1	--	--	--
CSS0012451.1	9.50187	6.30391	5.57713	10.5029	10.1925	12.4127	10.51	9.14351	9.55778	10.4686	7.26202	7.47822	ARV1	sp|Q5MK24|ARV1_ARATH Protein ARV 1 OS=Arabidopsis thaliana OX=3702 GN=ARV1 PE=2 SV=1	hypothetical protein L484_019604 [Morus notabilis]	GO:0032366; GO:0097036; GO:0006665; GO:0016125; GO:0032541; GO:0005783; GO:0005789; GO:0005794; GO:0016021	--	Function unknown	Arv1-like family	K21848	lipid intermediate transporter	--	--	--
CSS0017556.1	1.51246	2.61175	1.4492	4.18322	3.61391	8.3924	13.8079	8.83826	26.9191	8.4885	5.70747	6.71987	CSE	sp|Q9C942|CSE_ARATH Caffeoylshikimate esterase OS=Arabidopsis thaliana OX=3702 GN=CSE PE=1 SV=1	hypothetical protein VITISV_009388 [Vitis vinifera]	GO:0003846; GO:0090430; GO:0016787; GO:0016298; GO:0004622; GO:0009809; GO:0046686; GO:0042542; GO:0006979; GO:0010043; GO:0005783; GO:0005794; GO:0016020; GO:0005634; GO:0005886; GO:0009506	--	Lipid transport and metabolism	Putative lysophospholipase	K18368	caffeoylshikimate esterase [EC:3.1.1.-]	--	--	--
CSS0022324.2	11.0432	8.53934	4.75064	13.17	15.2995	13.3023	9.70237	13.3908	9.86108	12.0552	10.6699	9.70924	WAP	sp|Q5BQN5|WAP_SOLLC WPP domain-associated protein (Fragment) OS=Solanum lycopersicum OX=4081 GN=WAP PE=1 SV=1	PREDICTED: WPP domain-associated protein [Vitis vinifera]	GO:0005794	--	--	--	K20282	GRIP and coiled-coil domain-containing protein 2	--	--	--
CSS0016119.1	0.788648	1.04263	0.716294	1.9612	3.07159	3.30818	3.32453	4.53958	4.18294	4.11974	3.22029	3.69994	Y1357	sp|Q9SA72|Y1357_ARATH Probable receptor-like protein kinase At1g30570 OS=Arabidopsis thaliana OX=3702 GN=At1g30570 PE=3 SV=1	Hercules receptor kinase 2 isoform 1 [Theobroma cacao]	GO:0005524; GO:0004672; GO:0004674; GO:0046777; GO:0009741; GO:0009826; GO:0016021; GO:0005886; GO:0009506	Molecular Function: protein serine/threonine kinase activity (GO:0004674);; Molecular Function: non-membrane spanning protein tyrosine kinase activity (GO:0004715);; Molecular Function: ATP binding (GO:0005524);; Cellular Component: plasma membrane (GO:0005886);; Biological Process: protein phosphorylation (GO:0006468);; Biological Process: response to brassinosteroid (GO:0009741);; Biological Pr…	Signal transduction mechanisms	Carbohydrate-binding protein of the ER	K13435	serine/threonine-protein kinase Pto	--	--	RLK-Pelle_CrRLK1L-1
CSS0044397.1	40.381	33.3053	30.5645	55.0642	60.1548	53.7787	45.4318	45.8319	46.7185	32.2799	32.1302	29.5184	OLA1	sp|Q9SA73|OLA1_ARATH Obg-like ATPase 1 OS=Arabidopsis thaliana OX=3702 GN=YchF1 PE=1 SV=1	PREDICTED: obg-like ATPase 1-like [Glycine max]	GO:0005524; GO:0016887; GO:0005525; GO:0046872; GO:0043023; GO:0043022; GO:0006952; GO:1901001; GO:0046686; GO:0009651; GO:0005737; GO:0005829; GO:0005634; GO:0009506	Molecular Function: GTP binding (GO:0005525);; Cellular Component: cytosol (GO:0005829);; Biological Process: gluconeogenesis (GO:0006094);; Biological Process: glycolytic process (GO:0006096);; Biological Process: protein targeting to vacuole (GO:0006623);; Cellular Component: plasmodesma (GO:0009506);; Biological Process: response to salt stress (GO:0009651);;	General function prediction only	Protein of unknown function (DUF933)	K19788	obg-like ATPase 1	--	--	--
CSS0028911.1	289.822	72.6978	47.6981	86.0759	66.9072	118.04	70.4261	67.628	150.416	314.446	133.083	92.2778	PMA1	sp|P20649|PMA1_ARATH ATPase 1, plasma membrane-type OS=Arabidopsis thaliana OX=3702 GN=AHA1 PE=1 SV=3	putative plasma membrane H+ ATPase [Prunus persica]	GO:0005524; GO:0016887; GO:0000287; GO:0008553; GO:0120029; GO:1902600; GO:0051453; GO:0010119; GO:0009737; GO:0009414; GO:1990069; GO:0005623; GO:0005794; GO:0016021; GO:0016020; GO:0005634; GO:0005886; GO:0009506; GO:0005773	Molecular Function: ATP binding (GO:0005524);; Cellular Component: nucleus (GO:0005634);; Cellular Component: vacuole (GO:0005773);; Cellular Component: plasma membrane (GO:0005886);; Biological Process: obsolete ATP catabolic process (GO:0006200);; Biological Process: ATP biosynthetic process (GO:0006754);; Biological Process: cation transport (GO:0006812);; Biological Process: vacuole organizat…	Inorganic ion transport and metabolism	--	K01535	H+-transporting ATPase [EC:7.1.2.1]	--	--	--
CSS0002486.1	7.0378	1.31708	5.25701	9.00643	2.87403	3.94554	5.17264	3.17601	3.64476	6.59949	2.58154	1.45583	PMA4	sp|Q03194|PMA4_NICPL Plasma membrane ATPase 4 OS=Nicotiana plumbaginifolia OX=4092 GN=PMA4 PE=2 SV=1	P-type H+-ATPase [Phaseolus acutifolius]	GO:0005524; GO:0046872; GO:0008553; GO:0120029; GO:0016021; GO:0005886	Molecular Function: binding (GO:0005488);; Molecular Function: ATPase activity (GO:0016887);;	Inorganic ion transport and metabolism	eIF-6 family	K03264	translation initiation factor 6	--	--	--
CSS0010085.1	0.025633	0.150478	0.106877	0.112614	0.111911	0.169974	0.342435	0.110892	0.328996	0.197085	0.429462	0.243979	RF2B	sp|Q6S4P4|RF2B_ORYSJ Transcription factor RF2b OS=Oryza sativa subsp. japonica OX=39947 GN=RF2b PE=1 SV=2	PREDICTED: transcription factor RF2b-like [Vitis vinifera]	GO:0003677; GO:0003700; GO:0005634	--	--	bZIP transcription factor	K20557	transcription factor VIP1	bZIP	TF	--
CSS0029508.1	7.1232	6.66676	3.8538	7.17934	7.08876	7.07246	7.23595	6.3483	6.78187	7.00696	6.54907	5.60396	SMH3	sp|Q6WLH4|SMH3_MAIZE Single myb histone 3 OS=Zea mays OX=4577 GN=SMH3 PE=2 SV=1	PREDICTED: uncharacterized protein LOC100244907 [Vitis vinifera]	GO:0003691; GO:0042803; GO:0043047; GO:0006334; GO:0000785; GO:0000781; GO:0005730; GO:0000786; GO:0005634	--	--	Myb-like DNA-binding domain	K11111	telomeric repeat-binding factor 2	MYB-related	TF	--
CSS0010940.1	8.25148	6.45274	3.12581	9.83578	10.837	10.4411	6.10384	4.60959	5.33344	8.98268	7.09322	7.52027	NRDC	sp|F4HNU6|NRDC_ARATH Nardilysin-like OS=Arabidopsis thaliana OX=3702 GN=At1g06900 PE=2 SV=1	PREDICTED: nardilysin isoform X1 [Vitis vinifera]	GO:0046872; GO:0004222; GO:0005829	--	Posttranslational modification, protein turnover, chaperones	Insulinase (Peptidase family M16)	K01411	nardilysin [EC:3.4.24.61]	--	--	--
CSS0044466.1	1.36529	0.049294	0.454764	4.36159	4.09934	5.93177	29.0168	11.4735	34.4527	12.8809	20.3421	53.2026	EXPA8	sp|O22874|EXPA8_ARATH Expansin-A8 OS=Arabidopsis thaliana OX=3702 GN=EXPA8 PE=2 SV=1	hypothetical protein L484_010673 [Morus notabilis]	GO:0009664; GO:0006949; GO:0005618; GO:0005576; GO:0016020	Cellular Component: extracellular region (GO:0005576);; Biological Process: plant-type cell wall organization (GO:0009664);; Cellular Component: membrane (GO:0016020);;	--	Pollen allergen	K20628	expansin	--	--	--
CSS0046776.1	24.1011	21.2606	19.829	29.8361	27.9968	31.8172	35.1419	38.8745	44.8963	29.7151	26.8977	27.1695	UXT3	sp|Q8RXL8|UXT3_ARATH UDP-xylose transporter 3 OS=Arabidopsis thaliana OX=3702 GN=UXT3 PE=1 SV=1	unnamed protein product [Coffea canephora]	GO:0015297; GO:0005338; GO:0022857; GO:0005464; GO:0008643; GO:0015790; GO:0005768; GO:0005794; GO:0000139; GO:0016021; GO:0005802	Cellular Component: integral component of membrane (GO:0016021);;	--	Triose-phosphate Transporter family	K15285	solute carrier family 35, member E3	--	--	--
CSS0045644.1	550.236	584.622	647.337	671.587	627.647	615.179	515.94	284.133	601.764	794.089	717.381	677.099	RS263	sp|Q9LYK9|RS263_ARATH 40S ribosomal protein S26-3 OS=Arabidopsis thaliana OX=3702 GN=RPS26C PE=2 SV=1	PREDICTED: 40S ribosomal protein S26-1-like [Musa acuminata subsp. malaccensis]	GO:0003729; GO:0003735; GO:0006412; GO:0005829; GO:0022626; GO:0022627	Molecular Function: structural constituent of ribosome (GO:0003735);; Cellular Component: ribosome (GO:0005840);; Biological Process: translation (GO:0006412);;	Translation, ribosomal structure and biogenesis	Ribosomal protein S26e	K02976	small subunit ribosomal protein S26e	--	--	--
CSS0006115.1	5.77688	4.11018	2.01816	4.08567	4.11917	2.65745	4.22791	3.90181	3.41155	3.21866	2.79526	2.9847	--	--	unnamed protein product [Coffea canephora]	--	--	Replication, recombination and repair	--	K13291	terminal uridylyltransferase [EC:2.7.7.52]	--	--	--
CSS0020559.1	67.4849	32.3236	29.5476	130.964	138.986	104.61	90.511	61.396	37.0006	114.321	127.866	101.929	WNK4	sp|Q9LVL5|WNK4_ARATH Probable serine/threonine-protein kinase WNK4 OS=Arabidopsis thaliana OX=3702 GN=WNK4 PE=1 SV=1	PREDICTED: probable serine/threonine-protein kinase WNK4 [Vitis vinifera]	GO:0005524; GO:0004672; GO:0004674; GO:0035556; GO:0046777; GO:0006468; GO:0005737; GO:0005634	Molecular Function: protein serine/threonine kinase activity (GO:0004674);; Molecular Function: ATP binding (GO:0005524);; Cellular Component: nucleus (GO:0005634);; Biological Process: animal organ senescence (GO:0010260);; Biological Process: cellular response to phosphate starvation (GO:0016036);; Biological Process: galactolipid biosynthetic process (GO:0019375);; Biological Process: cellular…	General function prediction only	Protein kinase domain	K08867	WNK lysine deficient protein kinase [EC:2.7.11.1]	--	--	WNK_NRBP
CSS0038993.1	0	0	0	3.78912	2.07326	4.65115	2.92524	2.96748	5.38741	1.70652	0.217027	1.4573	OPF17	sp|Q84RF2|OPF17_ARATH Transcription repressor OFP17 OS=Arabidopsis thaliana OX=3702 GN=OFP17 PE=2 SV=1	PREDICTED: transcription repressor OFP17-like [Nicotiana sylvestris]	GO:0045892; GO:0005634	--	--	--	--	--	--	--	--
CSS0008741.1	2.24548	1.95307	0.7132	3.78087	3.21302	3.50081	3.35602	3.9662	2.91983	2.1574	2.35986	2.04174	GIL1	sp|F4KGE8|GIL1_ARATH Protein GRAVITROPIC IN THE LIGHT 1 OS=Arabidopsis thaliana OX=3702 GN=GIL1 PE=2 SV=1	PREDICTED: uncharacterized protein LOC105123215 [Populus euphratica]	GO:0009959; GO:0009639	--	--	Plant protein of unknown function (DUF641)	--	--	--	--	--
CSS0039147.1	0.942877	0.305175	0.759521	0.175156	0.518722	0.355514	0.152872	1.62788	0.334717	0.46446	0.5542	0.763121	--	--	conserved hypothetical protein [Ricinus communis]	--	--	--	--	--	--	--	--	--
CSS0009759.1	2.17162	7.00983	9.35121	0.739729	1.38356	1.92001	3.31703	3.019	2.19278	2.52691	2.16551	2.54273	CIPKB	sp|O22932|CIPKB_ARATH CBL-interacting serine/threonine-protein kinase 11 OS=Arabidopsis thaliana OX=3702 GN=CIPK11 PE=1 SV=1	SOS3-interacting protein 4 [Theobroma cacao]	GO:0005524; GO:0004672; GO:0004674; GO:0006468; GO:0009268; GO:0007165	Molecular Function: calmodulin-dependent protein kinase activity (GO:0004683);; Molecular Function: ATP binding (GO:0005524);; Biological Process: protein phosphorylation (GO:0006468);; Biological Process: response to pH (GO:0009268);; Biological Process: response to wounding (GO:0009611);; Biological Process: response to fungus (GO:0009620);; Biological Process: jasmonic acid biosynthetic proces…	Signal transduction mechanisms	Protein kinase domain	K12761	carbon catabolite-derepressing protein kinase [EC:2.7.11.1]	--	--	CAMK_CAMKL-CHK1
CSS0050025.1	0.164513	0.295912	0.152579	0.644955	0.057254	0.111762	0.66916	0.646337	0.241018	0.168763	0.065006	0.170751	SLX1	sp|Q8BX32|SLX1_MOUSE Structure-specific endonuclease subunit SLX1 OS=Mus musculus OX=10090 GN=Slx1b PE=2 SV=1	PREDICTED: structure-specific endonuclease subunit SLX1 homolog [Vitis vinifera]	GO:0017108; GO:0008821; GO:0046872; GO:0000724; GO:1904431; GO:0090656; GO:0005654; GO:0033557	Molecular Function: nuclease activity (GO:0004518);; Biological Process: cellular process (GO:0009987);;	General function prediction only	GIY-YIG catalytic domain	K15078	structure-specific endonuclease subunit SLX1 [EC:3.6.1.-]	--	--	--
CSS0005650.1	4.06007	3.48822	2.86382	4.15742	4.30131	4.16659	6.23639	7.61063	4.16124	2.74081	2.61191	2.62126	CIPKI	sp|Q5W736|CIPKI_ORYSJ CBL-interacting protein kinase 18 OS=Oryza sativa subsp. japonica OX=39947 GN=CIPK18 PE=2 SV=1	PREDICTED: CBL-interacting protein kinase 18 [Nelumbo nucifera]	GO:0005524; GO:0004674; GO:0007165	Molecular Function: protein serine/threonine kinase activity (GO:0004674);; Molecular Function: ATP binding (GO:0005524);; Biological Process: protein phosphorylation (GO:0006468);; Biological Process: signal transduction (GO:0007165);;	Signal transduction mechanisms	Protein kinase domain	K07198	5'-AMP-activated protein kinase, catalytic alpha subunit [EC:2.7.11.11]	--	--	CAMK_CAMKL-CHK1
CSS0025824.1	3.55008	18.2401	25.1621	213.809	298.327	231.835	169.463	262.326	208.449	111.425	156.709	95.2269	PER4	sp|A7NY33|PER4_VITVI Peroxidase 4 OS=Vitis vinifera OX=29760 GN=GSVIVT00023967001 PE=1 SV=1	PREDICTED: peroxidase 4-like [Citrus sinensis]	GO:0020037; GO:0046872; GO:0004601; GO:0042744; GO:0006979; GO:0005576	Molecular Function: peroxidase activity (GO:0004601);; Cellular Component: extracellular region (GO:0005576);; Molecular Function: heme binding (GO:0020037);; Biological Process: hydrogen peroxide catabolic process (GO:0042744);; Molecular Function: metal ion binding (GO:0046872);; Biological Process: oxidation-reduction process (GO:0055114);;	--	Peroxidase	K00430	peroxidase [EC:1.11.1.7]	--	--	--
CSS0018679.1	0.344349	0.205395	0.193905	1.56479	1.26663	1.02492	0.621626	1.58915	1.83042	3.1088	2.5243	2.4797	DCTP1	sp|Q9H773|DCTP1_HUMAN dCTP pyrophosphatase 1 OS=Homo sapiens OX=9606 GN=DCTPP1 PE=1 SV=1	RS21-C6, EAR, NTP pyrophosphohydrolase MazG catalytic core, putative isoform 1 [Theobroma cacao]	GO:0047840; GO:0042802; GO:0000287; GO:0047429; GO:0032556; GO:0006253; GO:0042262; GO:0009143; GO:0005829; GO:0005739; GO:0005634	--	--	MazG nucleotide pyrophosphohydrolase domain	K16904	dCTP diphosphatase [EC:3.6.1.12]	--	--	--
CSS0010512.1	0.118905	0.016256	0.011823	0.05341	0.055396	0.06372	0	0.021682	0.014681	0.195865	0.094956	0.100397	MAIL2	sp|F4IFD0|MAIL2_ARATH Protein MAIN-LIKE 2 OS=Arabidopsis thaliana OX=3702 GN=At2g04865 PE=1 SV=1	hypothetical protein VITISV_000588 [Vitis vinifera]	GO:0008483; GO:0005634	--	--	Plant mobile domain	--	--	--	--	--
CSS0036265.1	16.0056	24.045	8.76769	22.5466	27.6756	24.4056	24.4715	37.2489	18.9474	28.2356	19.3873	15.6249	COPIA	sp|P04146|COPIA_DROME Copia protein OS=Drosophila melanogaster OX=7227 GN=GIP PE=1 SV=3	PREDICTED: uncharacterized protein LOC105141310 [Populus euphratica]	GO:0004190; GO:0005524; GO:0003676; GO:0008270; GO:0015074	Molecular Function: nucleic acid binding (GO:0003676);; Molecular Function: zinc ion binding (GO:0008270);; Biological Process: DNA integration (GO:0015074);;	General function prediction only	--	--	--	--	--	--
CSS0025762.1	1.62376	2.13842	0.600028	2.0036	0.850326	1.03053	0.424619	13.693	1.97771	2.82996	2.25748	0.81272	RBG7	sp|Q03250|RBG7_ARATH Glycine-rich RNA-binding protein 7 OS=Arabidopsis thaliana OX=3702 GN=RBG7 PE=1 SV=1	Glycine-rich RNA-binding protein 7 [Theobroma cacao]	GO:0003690; GO:0003729; GO:0003723; GO:0003697; GO:0000380; GO:0007623; GO:0032508; GO:0045087; GO:0006406; GO:0006397; GO:0051252; GO:0010119; GO:0046686; GO:0009409; GO:0006970; GO:0009651; GO:0009414; GO:0010043; GO:0010501; GO:0010228; GO:0009507; GO:0005737; GO:0005829; GO:0005634; GO:0005777; GO:0009506; GO:1990904; GO:0005773	Molecular Function: nucleotide binding (GO:0000166);; Molecular Function: nucleic acid binding (GO:0003676);;	General function prediction only	RNA recognition motif. (a.k.a. RRM, RBD, or RNP domain)	K13195	cold-inducible RNA-binding protein	--	--	--
CSS0021551.2	0.253214	0.422562	0.245945	0.407213	0.480472	0.212421	0.331357	1.00935	0.249616	0.206235	0.22299	0.333674	PP299	sp|Q8VZE4|PP299_ARATH Pentatricopeptide repeat-containing protein At4g01570 OS=Arabidopsis thaliana OX=3702 GN=At4g01570 PE=2 SV=1	PREDICTED: pentatricopeptide repeat-containing protein At4g01570 [Vitis vinifera]	--	--	General function prediction only	PPR repeat family	K17710	pentatricopeptide repeat domain-containing protein 1	--	--	--
CSS0038940.1	2.66479	1.78836	0.070299	2.07617	2.99345	3.40698	7.52371	12.3492	4.4065	3.32986	2.14185	1.54812	VATG1	sp|O82702|VATG1_TOBAC V-type proton ATPase subunit G 1 OS=Nicotiana tabacum OX=4097 GN=VATG1 PE=3 SV=1	vacuolar ATP synthase subunit G plant, putative [Ricinus communis]	GO:0008553; GO:0016471	Biological Process: proton transmembrane transport (GO:0015992);; Cellular Component: vacuolar proton-transporting V-type ATPase complex (GO:0016471);; Molecular Function: ATPase activity, coupled to transmembrane movement of substances (GO:0016820);;	Energy production and conversion	Vacuolar (H+)-ATPase G subunit	K02152	V-type H+-transporting ATPase subunit G	--	--	--
CSS0022245.1	33.9237	24.1892	23.8545	35.7847	37.3114	31.9261	25.2795	32.3093	21.2065	30.2275	26.8759	29.849	RANBM	sp|F4HYD7|RANBM_ARATH Ran-binding protein M homolog OS=Arabidopsis thaliana OX=3702 GN=RANBPM PE=1 SV=1	PREDICTED: ran-binding protein 10 [Prunus mume]	GO:0005737; GO:0005634; GO:0048471	--	General function prediction only	CTLH/CRA C-terminal to LisH motif domain	K23334	Ran-binding protein 9/10	--	--	--
CSS0005177.1	4.25901	4.65392	4.92692	5.17019	5.34266	4.15536	5.71182	7.94665	4.52013	4.82487	4.35336	3.45711	U1165	sp|Q8RWV8|U1165_ARATH U11/U12 small nuclear ribonucleoprotein 65 kDa protein OS=Arabidopsis thaliana OX=3702 GN=SNRNP65 PE=1 SV=1	PREDICTED: U11/U12 small nuclear ribonucleoprotein 65 kDa protein isoform X1 [Vitis vinifera]	GO:0097157; GO:0030626; GO:0010229; GO:0000398; GO:0005634; GO:0005689	Molecular Function: nucleotide binding (GO:0000166);; Molecular Function: nucleic acid binding (GO:0003676);;	RNA processing and modification	RNA recognition motif. (a.k.a. RRM, RBD, or RNP domain)	K13157	U11/U12 small nuclear ribonucleoprotein 65 kDa protein	--	--	--
CSS0001306.1	0.890116	0.408587	0.337232	0.882322	0.686409	0.977685	0.802491	1.00385	1.12323	0.522973	0.690038	0.746094	ZTP50	sp|Q9C9Z1|ZTP50_ARATH Putative zinc transporter At3g08650 OS=Arabidopsis thaliana OX=3702 GN=At3g08650 PE=2 SV=2	PREDICTED: uncharacterized protein LOC104232276 [Nicotiana sylvestris]	GO:0005385; GO:0071577; GO:0016021; GO:0016020	Molecular Function: binding (GO:0005488);; Biological Process: macromolecule metabolic process (GO:0043170);; Biological Process: primary metabolic process (GO:0044238);;	Inorganic ion transport and metabolism	HAD superfamily, subfamily IIIB (Acid phosphatase)	K20728	vegetative storage protein 2	--	--	--
CSS0047630.1	22.5988	14.1866	9.88633	10.4698	11.7099	10.1956	8.52227	10.6357	7.06855	8.33629	10.5948	9.47545	Y1684	sp|C0LGD7|Y1684_ARATH Probable LRR receptor-like serine/threonine-protein kinase At1g06840 OS=Arabidopsis thaliana OX=3702 GN=At1g06840 PE=1 SV=2	PREDICTED: probable LRR receptor-like serine/threonine-protein kinase At1g06840-like isoform X2 [Citrus sinensis]	GO:0005524; GO:0004674; GO:0016021; GO:0005886	Biological Process: activation of MAPKK activity (GO:0000186);; Molecular Function: MAP kinase kinase kinase activity (GO:0004709);; Molecular Function: ATP binding (GO:0005524);; Cellular Component: integral component of membrane (GO:0016021);; Molecular Function: 2-alkenal reductase [NAD(P)] activity (GO:0032440);; Biological Process: oxidation-reduction process (GO:0055114);;	--	Protein tyrosine kinase	K13420	LRR receptor-like serine/threonine-protein kinase FLS2 [EC:2.7.11.1]	--	--	RLK-Pelle_LRR-VIII-1
CSS0043566.1	80.7404	69.4706	69.7369	83.3686	86.0592	77.4652	80.3011	64.4597	71.9468	84.4044	84.5605	87.5405	PRS6B	sp|P85200|PRS6B_HELAN 26S proteasome regulatory subunit 6B homolog OS=Helianthus annuus OX=4232 PE=1 SV=1	PREDICTED: 26S protease regulatory subunit 6B homolog [Glycine max]	GO:0005524; GO:0036402; GO:0030163; GO:0005737; GO:0005634; GO:0000502	Molecular Function: ATP binding (GO:0005524);; Cellular Component: cytoplasm (GO:0005737);; Biological Process: proteolysis (GO:0006508);; Molecular Function: peptidase activity (GO:0008233);; Molecular Function: microtubule-severing ATPase activity (GO:0008568);; Biological Process: protein catabolic process (GO:0030163);;	Posttranslational modification, protein turnover, chaperones	ATPase family associated with various cellular activities (AAA)	K03063	26S proteasome regulatory subunit T3	--	--	--
CSS0021593.1	2.37588	3.30118	4.0623	3.109	3.79519	4.54517	16.1969	16.5148	12.4439	3.96947	2.93177	5.50696	--	--	hypothetical protein MIMGU_mgv1a003860mg [Erythranthe guttata]	--	Biological Process: response to oxidative stress (GO:0006979);;	--	--	--	--	--	--	--
CSS0029082.1	16.039	13.3085	7.62456	14.7076	16.2658	16.8743	18.8666	17.4755	17.7448	15.1255	11.9012	12.3033	--	--	unnamed protein product [Vitis vinifera]	--	--	--	--	K21954	FYVE and coiled-coil domain-containing protein 1	--	--	--
CSS0032442.1	66.881	52.8046	50.6155	91.289	87.5758	97.4861	74.7853	68.478	75.3099	77.6073	69.8251	66.4839	TRXH	sp|P85801|TRXH_POPJC Thioredoxin H-type OS=Populus jackii OX=640484 PE=1 SV=1	hypothetical protein MIMGU_mgv1a015977mg [Erythranthe guttata]	GO:0015035; GO:0045454; GO:0006662; GO:0005623; GO:0005737	Cellular Component: nucleus (GO:0005634);; Cellular Component: cytosol (GO:0005829);; Cellular Component: plasma membrane (GO:0005886);; Biological Process: glycerol ether metabolic process (GO:0006662);; Biological Process: cell communication (GO:0007154);; Molecular Function: electron transfer activity (GO:0009055);; Cellular Component: plastid (GO:0009536);; Molecular Function: protein disulfi…	Posttranslational modification, protein turnover, chaperones	Thioredoxin	K03671	thioredoxin 1	--	--	--
CSS0009526.1	9.31109	10.0677	10.0428	12.9148	12.7856	12.3281	15.0285	21.9596	14.7412	8.0995	7.14382	6.688	FERON	sp|Q9SCZ4|FERON_ARATH Receptor-like protein kinase FERONIA OS=Arabidopsis thaliana OX=3702 GN=FER PE=1 SV=1	Malectin/receptor-like protein kinase family protein [Theobroma cacao]	GO:0005524; GO:0004672; GO:0004674; GO:0009738; GO:0009742; GO:0050832; GO:0009873; GO:0009788; GO:0030308; GO:0010483; GO:0009791; GO:0046777; GO:0009741; GO:0009723; GO:0048364; GO:0010118; GO:0043680; GO:0016021; GO:0005886; GO:0009506	Molecular Function: protein serine/threonine kinase activity (GO:0004674);; Molecular Function: non-membrane spanning protein tyrosine kinase activity (GO:0004715);; Molecular Function: ATP binding (GO:0005524);; Cellular Component: plasma membrane (GO:0005886);; Biological Process: post-embryonic development (GO:0009791);; Biological Process: pollen tube reception (GO:0010483);; Cellular Compone…	Signal transduction mechanisms	Protein tyrosine kinase	K13435	serine/threonine-protein kinase Pto	--	--	RLK-Pelle_CrRLK1L-1
CSS0021667.1	14.8634	10.4849	9.25778	15.8104	19.6465	16.151	21.1267	25.4513	21.683	11.2247	11.1327	11.941	IF2B	sp|P55871|IF2B_MALDO Eukaryotic translation initiation factor 2 subunit beta OS=Malus domestica OX=3750 PE=2 SV=2	PREDICTED: eukaryotic translation initiation factor 2 subunit beta isoform X1 [Nelumbo nucifera]	GO:0046872; GO:0003743	Molecular Function: translation initiation factor activity (GO:0003743);; Biological Process: translational initiation (GO:0006413);;	Translation, ribosomal structure and biogenesis	Domain found in IF2B/IF5	K03238	translation initiation factor 2 subunit 2	--	--	--
CSS0041961.1	0.602846	4.55449	3.84778	4.6064	4.78903	4.92696	4.76043	12.0199	6.16018	3.98336	5.36752	4.33538	MAN6	sp|Q9LZV3|MAN6_ARATH Mannan endo-1,4-beta-mannosidase 6 OS=Arabidopsis thaliana OX=3702 GN=MAN6 PE=2 SV=1	PREDICTED: mannan endo-1,4-beta-mannosidase 6-like [Populus euphratica]	GO:0016985; GO:0005975; GO:0009845; GO:0005576	Molecular Function: hydrolase activity, hydrolyzing O-glycosyl compounds (GO:0004553);; Biological Process: carbohydrate metabolic process (GO:0005975);;	--	Cellulase (glycosyl hydrolase family 5)	K19355	mannan endo-1,4-beta-mannosidase [EC:3.2.1.78]	--	--	--
CSS0013434.1	32.805	36.4184	31.5464	25.4142	29.9531	27.8201	35.2024	35.5137	37.2846	34.9648	35.2718	31.7032	RDO2	sp|Q9ZVH8|RDO2_ARATH Transcription elongation factor TFIIS OS=Arabidopsis thaliana OX=3702 GN=TFIIS PE=1 SV=1	Transcript elongation factor IIS, putative [Theobroma cacao]	GO:0003746; GO:0008270; GO:0009910; GO:0034243; GO:0009739; GO:0010162; GO:0009845; GO:0006351; GO:0005634	Molecular Function: DNA binding (GO:0003677);; Molecular Function: translation elongation factor activity (GO:0003746);; Cellular Component: nucleus (GO:0005634);; Biological Process: regulation of transcription by RNA polymerase II (GO:0006357);; Biological Process: translational elongation (GO:0006414);; Molecular Function: zinc ion binding (GO:0008270);; Biological Process: regulation of DNA-t…	Transcription	Transcription factor S-II (TFIIS), central domain	K03145	transcription elongation factor S-II	--	--	--
CSS0012495.1	0.089963	0	0.017882	0.527609	0.491279	0.398451	0.171956	0.51926	0.290059	0.086636	0.266463	0.314484	GDL76	sp|Q9LY84|GDL76_ARATH GDSL esterase/lipase At5g14450 OS=Arabidopsis thaliana OX=3702 GN=At5g14450 PE=2 SV=1	unnamed protein product [Coffea canephora]	GO:0016788; GO:0016042; GO:0005576; GO:0009505; GO:0009506	Biological Process: lipid metabolic process (GO:0006629);; Molecular Function: hydrolase activity, acting on ester bonds (GO:0016788);;	--	GDSL-like Lipase/Acylhydrolase	K21026	acetylajmaline esterase [EC:3.1.1.80]	--	--	--
CSS0026035.1	11.1801	10.4106	11.1183	19.5177	20.7641	19.0271	16.4179	18.8618	20.1781	13.2981	15.1931	13.3447	GDL76	sp|Q9LY84|GDL76_ARATH GDSL esterase/lipase At5g14450 OS=Arabidopsis thaliana OX=3702 GN=At5g14450 PE=2 SV=1	Esterase, putative isoform 2 [Theobroma cacao]	GO:0016788; GO:0016042; GO:0005576; GO:0009505; GO:0009506	Molecular Function: carboxylic ester hydrolase activity (GO:0004091);; Biological Process: lipid metabolic process (GO:0006629);; Cellular Component: plant-type cell wall (GO:0009505);; Cellular Component: plasmodesma (GO:0009506);;	--	GDSL-like Lipase/Acylhydrolase	K21026	acetylajmaline esterase [EC:3.1.1.80]	--	--	--
CSS0002803.1	4.40526	3.44418	2.16027	4.39503	4.47117	6.20796	5.71549	6.5577	5.47311	2.38372	2.92905	2.09332	SG29B	sp|Q500Z7|SG29B_ARATH SAGA-associated factor 29 homolog B OS=Arabidopsis thaliana OX=3702 GN=SGF29B PE=2 SV=1	unnamed protein product [Coffea canephora]	GO:0035064; GO:0001135; GO:0043966; GO:0043967; GO:0009651; GO:0005671; GO:0000124	Cellular Component: nucleus (GO:0005634);; Biological Process: response to salt stress (GO:0009651);; Biological Process: histone H3 acetylation (GO:0043966);; Biological Process: histone H4 acetylation (GO:0043967);;	General function prediction only	SGF29 tudor-like domain	K11364	SAGA-associated factor 29	--	--	--
CSS0016932.1	20.5791	5.59366	12.652	6.2007	28.2279	21.639	13.3343	23.9087	8.0844	5.31625	9.11072	12.2635	SG29B	sp|Q500Z7|SG29B_ARATH SAGA-associated factor 29 homolog B OS=Arabidopsis thaliana OX=3702 GN=SGF29B PE=2 SV=1	PREDICTED: uncharacterized protein LOC104805361 isoform X1 [Tarenaya hassleriana]	GO:0035064; GO:0001135; GO:0043966; GO:0043967; GO:0009651; GO:0005671; GO:0000124	Biological Process: response to salt stress (GO:0009651);; Biological Process: histone H3 acetylation (GO:0043966);; Biological Process: histone H4 acetylation (GO:0043967);;	General function prediction only	--	--	--	--	--	--
CSS0007142.1	0.716167	0.496889	0.221574	0.440848	0.589439	0.462609	0.172251	0.596683	0.237739	0.527177	0.39467	0.438423	NFD5	sp|Q8LEZ4|NFD5_ARATH Protein NUCLEAR FUSION DEFECTIVE 5, mitochondrial OS=Arabidopsis thaliana OX=3702 GN=NFD5 PE=2 SV=1	unnamed protein product [Vitis vinifera]	GO:0000741; GO:0010197; GO:0005739	Biological Process: pyrimidine ribonucleotide biosynthetic process (GO:0009220);;	General function prediction only	PPR repeat family	K17710	pentatricopeptide repeat domain-containing protein 1	--	--	--
CSS0036663.1	0.621323	0.271249	0.264322	0.714642	0.837278	0.564066	0.622961	1.62747	0.590906	0.39228	1.08569	0.424184	PME	sp|Q43062|PME_PRUPE Pectinesterase/pectinesterase inhibitor PPE8B OS=Prunus persica OX=3760 PE=2 SV=1	unnamed protein product [Coffea canephora]	GO:0045330; GO:0004857; GO:0030599; GO:0042545; GO:0045490; GO:0005618; GO:0005576	--	--	Pectinesterase	K01051	pectinesterase [EC:3.1.1.11]	--	--	--
CSS0046711.1	0.44828	0.315695	0.246083	1.03519	0.693651	1.22494	0.620641	1.37455	0.534728	0.864796	0.572519	0.625589	YI31B	sp|Q7LHG5|YI31B_YEAST Transposon Ty3-I Gag-Pol polyprotein OS=Saccharomyces cerevisiae (strain ATCC 204508 / S288c) OX=559292 GN=TY3B-I PE=1 SV=2	PREDICTED: uncharacterized protein LOC102607673 [Citrus sinensis]	GO:0004190; GO:0005524; GO:0003677; GO:0003887; GO:0008233; GO:0004540; GO:0003723; GO:0003964; GO:0004523; GO:0008270; GO:0015074; GO:0006310; GO:0032197; GO:0005737; GO:0005634; GO:0000943	--	General function prediction only	Integrase core domain	K14175	(3S,6E)-nerolidol synthase [EC:4.2.3.48]	--	--	--
CSS0015754.1	10.6516	14.7066	14.7834	12.6483	13.2323	11.2115	8.69273	9.8525	7.45637	14.7162	13.605	15.8069	DNJ49	sp|Q9FH28|DNJ49_ARATH Chaperone protein dnaJ 49 OS=Arabidopsis thaliana OX=3702 GN=ATJ49 PE=2 SV=2	PREDICTED: chaperone protein dnaJ 49 [Vitis vinifera]	GO:0030544; GO:0071218; GO:0051085; GO:0030433; GO:0005789; GO:0016021	Molecular Function: protein binding (GO:0005515);;	Posttranslational modification, protein turnover, chaperones	DnaJ domain	K09518	DnaJ homolog subfamily B member 12	--	--	--
CSS0043323.1	11.8485	10.7243	9.04605	10.7299	10.7135	13.363	11.4885	17.2184	11.4816	12.3318	11.478	11.0232	DNJ49	sp|Q9FH28|DNJ49_ARATH Chaperone protein dnaJ 49 OS=Arabidopsis thaliana OX=3702 GN=ATJ49 PE=2 SV=2	PREDICTED: chaperone protein dnaJ 49-like [Nelumbo nucifera]	GO:0030544; GO:0071218; GO:0051085; GO:0030433; GO:0005789; GO:0016021	Cellular Component: plasma membrane (GO:0005886);; Biological Process: protein folding (GO:0006457);; Molecular Function: heat shock protein binding (GO:0031072);; Molecular Function: unfolded protein binding (GO:0051082);;	Posttranslational modification, protein turnover, chaperones	DnaJ domain	K09518	DnaJ homolog subfamily B member 12	--	--	--
CSS0027887.1	76.3871	70.6861	82.7661	86.5257	86.725	84.1444	74.4713	79.6972	69.4453	91.6894	84.5612	83.1275	SC11A	sp|Q9R0P6|SC11A_MOUSE Signal peptidase complex catalytic subunit SEC11A OS=Mus musculus OX=10090 GN=Sec11a PE=1 SV=1	PREDICTED: signal peptidase complex catalytic subunit SEC11A [Nelumbo nucifera]	GO:0008233; GO:0008236; GO:0006465; GO:0016021; GO:0005787	Cellular Component: endoplasmic reticulum (GO:0005783);; Cellular Component: plasma membrane (GO:0005886);; Biological Process: signal peptide processing (GO:0006465);; Biological Process: proteolysis (GO:0006508);; Molecular Function: peptidase activity (GO:0008233);; Cellular Component: integral component of membrane (GO:0016021);;	Intracellular trafficking, secretion, and vesicular transport	Peptidase S24-like	K13280	signal peptidase I [EC:3.4.21.89]	--	--	--
CSS0040914.1	101.146	95.4192	95.091	82.7527	74.0136	74.5532	99.4067	97.5453	107.553	88.1492	69.7091	66.4438	PT525	sp|Q3E6T0|PT525_ARATH Probable sugar phosphate/phosphate translocator At5g25400 OS=Arabidopsis thaliana OX=3702 GN=At5g25400 PE=2 SV=1	PREDICTED: probable sugar phosphate/phosphate translocator At5g25400 [Nelumbo nucifera]	GO:0015297; GO:0022857; GO:0008643; GO:0015780; GO:0005768; GO:0005794; GO:0016021; GO:0005802	Cellular Component: plasma membrane (GO:0005886);; Molecular Function: organic anion transmembrane transporter activity (GO:0008514);; Biological Process: pollen exine formation (GO:0010584);; Biological Process: organic anion transport (GO:0015711);; Cellular Component: integral component of membrane (GO:0016021);;	--	Triose-phosphate Transporter family	K15280	solute carrier family 35, member C2	--	--	--
CSS0006189.1	0.77966	2.17577	2.68385	37.5504	35.2732	40.3688	9.4979	6.23448	12.7595	19.1909	15.0729	15.1544	TBL38	sp|Q8VY22|TBL38_ARATH Protein trichome birefringence-like 38 OS=Arabidopsis thaliana OX=3702 GN=TBL38 PE=2 SV=1	PREDICTED: protein trichome birefringence-like 38 [Sesamum indicum]	GO:0016413; GO:0005794; GO:0016021	--	--	GDSL/SGNH-like Acyl-Esterase family found in Pmr5 and Cas1p	K23877	xyloglucan O-acetyltransferase	--	--	--
CSS0045665.1	49.2118	34.8773	41.1267	39.6804	41.2519	64.629	32.3388	51.478	46.9531	64.5131	47.0277	30.1307	--	--	PREDICTED: uncharacterized protein LOC100253185 [Vitis vinifera]	--	Molecular Function: GTPase activity (GO:0003924);; Molecular Function: GTP binding (GO:0005525);; Cellular Component: vacuole (GO:0005773);; Biological Process: obsolete GTP catabolic process (GO:0006184);; Cellular Component: chloroplast (GO:0009507);; Cellular Component: protein-containing complex (GO:0043234);; Biological Process: protein polymerization (GO:0051258);;	--	Conserved hypothetical protein (Lin0512_fam)	--	--	--	--	--
CSS0020746.1	24.7044	19.2872	24.1916	30.3026	32.2259	29.8104	22.4299	20.8006	18.4064	18.9431	19.3512	21.0749	--	--	PREDICTED: uncharacterized protein LOC104106854 [Nicotiana tomentosiformis]	--	Cellular Component: vacuole (GO:0005773);; Cellular Component: chloroplast (GO:0009507);;	--	Conserved hypothetical protein (Lin0512_fam)	--	--	--	--	--
CSS0012617.1	0.66245	1.89646	1.26074	5.43213	7.89633	6.44588	2.74833	7.43165	16.1986	2.79508	9.58197	4.76712	--	--	PREDICTED: uncharacterized protein LOC104592234 [Nelumbo nucifera]	--	--	--	--	--	--	--	--	--
CSS0043759.1	8.77658	4.05139	3.85486	13.9377	11.1115	12.3834	18.8432	11.3601	21.3587	6.70678	9.75092	6.06349	--	--	PREDICTED: uncharacterized protein LOC101303354 [Fragaria vesca subsp. vesca]	--	Biological Process: cell morphogenesis (GO:0000902);; Cellular Component: nucleus (GO:0005634);; Biological Process: cell growth (GO:0016049);; Biological Process: Golgi vesicle transport (GO:0048193);;	--	Late embryogenesis abundant protein	--	--	--	--	--
CSS0037112.1	493.146	836.48	1316.07	424.015	445.757	513.667	1633.81	1456.25	866.353	749.526	778.56	891.34	--	--	Uncharacterized protein TCM_037897 [Theobroma cacao]	--	--	--	--	--	--	--	--	--
CSS0011763.1	11.0464	10.8973	10.7788	10.5938	8.78733	9.54739	17.3005	10.7412	14.6234	6.81322	6.10394	7.69433	RHN1	sp|P31583|RHN1_NICPL Ras-related protein RHN1 OS=Nicotiana plumbaginifolia OX=4092 GN=RHN1 PE=2 SV=1	PREDICTED: ras-related protein RHN1 [Vitis vinifera]	GO:0005525; GO:0003924; GO:0015031; GO:0005886	Molecular Function: GTP binding (GO:0005525);; Biological Process: small GTPase mediated signal transduction (GO:0007264);; Biological Process: protein transport (GO:0015031);; Molecular Function: hydrolase activity (GO:0016787);;	Intracellular trafficking, secretion, and vesicular transport	Ras family	K07889	Ras-related protein Rab-5C	--	--	--
CSS0023025.1	7.92299	5.86947	5.10935	11.5898	10.9871	10.9533	9.43347	5.68248	9.08874	8.07434	6.13367	6.84209	IST1L	sp|Q54I39|IST1L_DICDI IST1-like protein OS=Dictyostelium discoideum OX=44689 GN=DDB_G0289029 PE=3 SV=1	PREDICTED: uncharacterized protein LOC104104374 isoform X1 [Nicotiana tomentosiformis]	GO:0008104; GO:0015031	--	Cytoskeleton	Regulator of Vps4 activity in the MVB pathway	K19476	vacuolar protein sorting-associated protein IST1	--	--	--
CSS0019280.1	4.95273	3.30202	1.59672	1.13168	1.51947	1.84855	2.24762	1.62897	1.10643	1.51947	1.4523	1.39072	TM22	sp|Q71BG9|TM22_SOLLC ToMV resistance protein Tm-2(2) OS=Solanum lycopersicum OX=4081 GN=Tm-2(2) PE=1 SV=1	unnamed protein product [Coffea canephora]	GO:0043531; GO:0005524; GO:0051607; GO:0009626; GO:0016032; GO:0005886	Molecular Function: nucleotide binding (GO:0000166);;	Signal transduction mechanisms	NB-ARC domain	K13457	disease resistance protein RPM1	--	--	--
CSS0017883.1	0.098499	0.405675	0.044399	0.209664	0.35296	0.1283	0.305033	0.536794	0.102305	0.17305	0.045298	0.211267	POLX	sp|P10978|POLX_TOBAC Retrovirus-related Pol polyprotein from transposon TNT 1-94 OS=Nicotiana tabacum OX=4097 PE=2 SV=1	PREDICTED: uncharacterized protein LOC104880724, partial [Vitis vinifera]	GO:0004190; GO:0004519; GO:0003676; GO:0003964; GO:0008270; GO:0015074	Molecular Function: nucleic acid binding (GO:0003676);; Molecular Function: zinc ion binding (GO:0008270);; Biological Process: DNA integration (GO:0015074);; Molecular Function: transferase activity, transferring hexosyl groups (GO:0016758);;	General function prediction only	Reverse transcriptase (RNA-dependent DNA polymerase)	K21396	ATP-binding cassette, subfamily G (WHITE), eye pigment precursor transporter	--	--	--
CSS0003127.1	275.814	397.669	479.825	184.541	198.165	174.182	234.388	143.545	193.612	288.046	247.478	273.748	--	--	tRNA 2-thiocytidine biosynthesis TtcA [Gossypium arboreum]	--	--	--	--	--	--	--	--	--
CSS0044055.1	1.61757	1.42231	1.0928	1.75291	1.60327	1.82257	1.76694	1.21135	1.43352	2.23611	1.93258	1.30859	UBC37	sp|Q941B6|UBC37_ARATH Probable ubiquitin-conjugating enzyme E2 37 OS=Arabidopsis thaliana OX=3702 GN=UBC37 PE=2 SV=2	PREDICTED: uncharacterized protein LOC100245756 isoform X2 [Vitis vinifera]	GO:0005524; GO:0061631; GO:0006974; GO:0000209	--	Posttranslational modification, protein turnover, chaperones	Ubiquitin-conjugating enzyme	K13960	ubiquitin-conjugating enzyme E2 T [EC:2.3.2.23]	--	--	--
CSS0017650.1	2.57374	1.03847	0.528645	0.557241	1.03348	1.48067	0.789211	0.81934	0.630091	0.55244	0.251306	1.03016	--	--	--	--	--	--	--	--	--	--	--	--
CSS0022518.1	11.4519	9.80462	9.88925	4.25483	2.7562	3.6145	3.01309	1.93778	1.55655	3.46935	3.34572	3.24232	HSFC1	sp|Q9LV52|HSFC1_ARATH Heat stress transcription factor C-1 OS=Arabidopsis thaliana OX=3702 GN=HSFC1 PE=1 SV=1	hypothetical protein POPTR_0018s05770g [Populus trichocarpa]	GO:0003700; GO:0000978; GO:0043565; GO:0034605; GO:0061408; GO:0043618; GO:0005634	--	Transcription	HSF-type DNA-binding	K09419	heat shock transcription factor, other eukaryote	HSF	TF	--
CSS0005751.1	0.343683	0.230206	0.066161	0.534007	0.660932	0.896188	0.261222	0.288363	0.226761	0.207974	0.502831	0.344226	--	--	PREDICTED: uncharacterized protein LOC101307011 [Fragaria vesca subsp. vesca]	--	--	--	--	--	--	--	--	--
CSS0028875.1	11.9869	17.08	16.0749	4.66704	3.97358	2.5224	10.2863	1.75375	6.42163	8.72678	8.88556	10.3597	PLT5	sp|Q8VZ80|PLT5_ARATH Polyol transporter 5 OS=Arabidopsis thaliana OX=3702 GN=PLT5 PE=1 SV=2	PREDICTED: polyol transporter 5-like [Nicotiana tomentosiformis]	GO:0005351; GO:0015591; GO:0015148; GO:0005354; GO:0005355; GO:0015168; GO:0015575; GO:0015145; GO:0005365; GO:0015576; GO:0046323; GO:0010311; GO:0005887; GO:0005886	Biological Process: carbohydrate transport (GO:0008643);; Cellular Component: integral component of membrane (GO:0016021);; Molecular Function: transmembrane transporter activity (GO:0022891);; Molecular Function: 2-alkenal reductase [NAD(P)] activity (GO:0032440);; Biological Process: transmembrane transport (GO:0055085);; Biological Process: oxidation-reduction process (GO:0055114);;	General function prediction only	Sugar (and other) transporter	K08150	MFS transporter, SP family, solute carrier family 2 (myo-inositol transporter), member 13	--	--	--
CSS0009071.1	12.3682	10.3984	9.5221	10.5149	11.0461	8.89556	11.3641	5.41128	9.88825	5.43105	6.12079	6.25436	--	--	hypothetical protein POPTR_0018s08760g [Populus trichocarpa]	--	--	--	--	--	--	--	--	--
CSS0016063.1	7.54785	5.65239	5.06613	4.70064	6.92578	5.5133	5.0909	1.58312	7.00562	7.60865	8.03659	9.57066	--	--	hypothetical protein PHAVU_004G163800g [Phaseolus vulgaris]	--	Molecular Function: ATP binding (GO:0005524);; Biological Process: obsolete ATP catabolic process (GO:0006200);; Cellular Component: chloroplast (GO:0009507);; Molecular Function: ATPase activity (GO:0016887);; Biological Process: protein metabolic process (GO:0019538);;	Posttranslational modification, protein turnover, chaperones	--	K06413	stage V sporulation protein K	--	--	--
CSS0011769.1	9.44267	6.94546	9.2245	10.2145	10.6127	11.5008	9.16511	1.91783	8.90885	7.90625	9.34322	8.11781	--	--	hypothetical protein POPTR_0018s08760g [Populus trichocarpa]	--	--	--	--	--	--	--	--	--
CSS0049361.1	5.07674	7.1263	6.46339	7.73063	7.82468	8.89655	7.78158	5.14341	8.50554	6.1192	7.27544	6.55386	CFXQ	sp|P51228|CFXQ_PORPU Protein CfxQ homolog OS=Porphyra purpurea OX=2787 GN=cfxQ PE=3 SV=1	PREDICTED: caseinolytic peptidase B protein homolog [Vitis vinifera]	GO:0005524; GO:0009507	Molecular Function: ATP binding (GO:0005524);; Biological Process: obsolete ATP catabolic process (GO:0006200);; Cellular Component: chloroplast (GO:0009507);; Molecular Function: ATPase activity (GO:0016887);; Biological Process: protein metabolic process (GO:0019538);;	Posttranslational modification, protein turnover, chaperones	Ankyrin repeats (3 copies)	K06413	stage V sporulation protein K	--	--	--
CSS0034731.1	52.4171	35.6331	32.1211	22.4802	25.7359	27.3803	49.858	29.7056	46.9935	23.339	27.0661	26.8295	NYC1	sp|Q5N800|NYC1_ORYSJ Probable chlorophyll(ide) b reductase NYC1, chloroplastic OS=Oryza sativa subsp. japonica OX=39947 GN=NYC1 PE=1 SV=1	PREDICTED: probable chlorophyll(ide) b reductase NYC1, chloroplastic [Sesamum indicum]	GO:0034256; GO:0016491; GO:0015996; GO:0010304; GO:0009535; GO:0016021; GO:0009536	Molecular Function: nucleotide binding (GO:0000166);; Biological Process: PSII associated light-harvesting complex II catabolic process (GO:0010304);; Biological Process: chlorophyll catabolic process (GO:0015996);; Molecular Function: chlorophyll(ide) b reductase activity (GO:0034256);; Molecular Function: glucose 1-dehydrogenase [NAD(P)] activity (GO:0047936);; Biological Process: oxidation-red…	General function prediction only	short chain dehydrogenase	K13606	chlorophyll(ide) b reductase [EC:1.1.1.294]	--	--	--
CSS0007488.1	12.4826	8.90412	10.8353	37.1858	39.3886	41.2314	18.6415	12.0522	17.1206	28.6266	33.3287	24.0122	PDCB2	sp|Q9SD84|PDCB2_ARATH PLASMODESMATA CALLOSE-BINDING PROTEIN 2 OS=Arabidopsis thaliana OX=3702 GN=PDCB2 PE=1 SV=1	PREDICTED: PLASMODESMATA CALLOSE-BINDING PROTEIN 3 [Sesamum indicum]	GO:0001872; GO:0030247; GO:0009408; GO:0031225; GO:0046658; GO:0009506	--	--	X8 domain	K19891	glucan endo-1,3-beta-glucosidase 1/2/3 [EC:3.2.1.39]	--	--	--
CSS0014081.1	1.15747	0.708799	1.41363	1.16226	1.31408	1.71623	1.37588	1.3021	1.46748	0.753737	0.710149	0.82329	PP110	sp|P0C7R4|PP110_ARATH Pentatricopeptide repeat-containing protein At1g69290 OS=Arabidopsis thaliana OX=3702 GN=At1g69290 PE=2 SV=1	hypothetical protein PRUPE_ppa002589mg [Prunus persica]	--	--	--	PPR repeat family	K17710	pentatricopeptide repeat domain-containing protein 1	--	--	--
CSS0037619.1	4.17431	3.41617	1.88147	3.43379	3.29445	3.99558	7.96939	10.0178	7.84495	4.65209	4.2389	4.70191	--	--	PREDICTED: uncharacterized protein LOC100257668 [Vitis vinifera]	--	--	--	--	--	--	--	--	--
CSS0034450.1	11.132	7.13046	5.65309	13.8308	13.5694	16.2633	11.3087	8.25673	10.6834	8.66435	7.8392	8.782	MRS25	sp|Q9ZPR4|MRS25_ARATH Magnesium transporter MRS2-5 OS=Arabidopsis thaliana OX=3702 GN=MRS2-5 PE=2 SV=1	PREDICTED: magnesium transporter MRS2-5 [Vitis vinifera]	GO:0015095; GO:0015693; GO:0016021	Molecular Function: magnesium ion transmembrane transporter activity (GO:0015095);; Biological Process: magnesium ion transport (GO:0015693);; Cellular Component: membrane (GO:0016020);; Biological Process: transmembrane transport (GO:0055085);;	Inorganic ion transport and metabolism	CorA-like Mg2+ transporter protein	K16075	magnesium transporter	--	--	--
CSS0005538.1	2.05658	0.264319	0.842463	1.55465	1.52331	1.27417	2.3192	1.359	1.87733	2.08352	1.98353	1.22597	AFP2	sp|Q9LMX5|AFP2_ARATH Ninja-family protein AFP2 OS=Arabidopsis thaliana OX=3702 GN=AFP2 PE=1 SV=1	PREDICTED: ninja-family protein AFP2-like [Populus euphratica]	GO:0045892; GO:0009737; GO:0009414; GO:0007165; GO:0005634	--	--	Protein of unknown function (DUF1675)	--	--	--	--	--
CSS0009988.1	0.885613	0.43136	0.332286	0.612904	0.788861	0.681638	1.01431	0.360813	1.65263	0.86297	1.38064	0.905774	AFP2	sp|Q9LMX5|AFP2_ARATH Ninja-family protein AFP2 OS=Arabidopsis thaliana OX=3702 GN=AFP2 PE=1 SV=1	unnamed protein product [Coffea canephora]	GO:0045892; GO:0009737; GO:0009414; GO:0007165; GO:0005634	--	--	Protein of unknown function (DUF1675)	--	--	--	--	--
CSS0037943.1	1.30215	1.84067	1.92389	4.1034	4.07857	3.0627	1.7018	2.29448	1.9504	2.20011	2.39876	2.91319	NTF2	sp|Q9FME2|NTF2_ARATH Nuclear transport factor 2 OS=Arabidopsis thaliana OX=3702 GN=NTF2 PE=1 SV=1	PREDICTED: putative G3BP-like protein [Nelumbo nucifera]	GO:0003729; GO:0031047; GO:0009737; GO:0005737; GO:0005829; GO:0005634; GO:0009536; GO:1990904	--	Signal transduction mechanisms	Nuclear transport factor 2 (NTF2) domain	K17265	Ras GTPase-activating protein-binding protein 1 [EC:3.6.4.12 3.6.4.13]	--	--	--
CSS0028645.1	1.21276	0.624473	0.34003	1.4293	0.679472	0.788857	2.47577	2.1276	1.9723	0.491526	1.53949	2.14319	--	--	PREDICTED: ras guanine nucleotide exchange factor K-like [Glycine max]	--	--	--	Protein of unknown function (DUF1635)	K05740	diaphanous 1	--	--	--
CSS0020443.1	4.24929	5.12577	2.60026	5.36745	4.46051	5.94793	4.26644	4.37867	4.32948	4.56246	4.66545	4.72607	SGO2	sp|Q0WTB8|SGO2_ARATH SHUGOSHIN 2 OS=Arabidopsis thaliana OX=3702 GN=SGO2 PE=2 SV=1	PREDICTED: uncharacterized protein LOC100265349 [Vitis vinifera]	GO:0034090; GO:0000775; GO:0005634	--	--	--	--	--	--	--	--
CSS0003656.1	154.852	167.256	221.047	192.353	198.856	210.174	225.622	192.095	193.396	189.713	178.672	174.561	--	--	PREDICTED: uncharacterized protein LOC104436094 isoform X2 [Eucalyptus grandis]	--	--	--	--	--	--	--	--	--
CSS0017437.1	30.802	33.8157	29.7199	43.3946	43.2018	41.1247	33.3792	38.3749	28.649	39.4973	39.8381	34.2354	VP242	sp|Q9LXH5|VP242_ARATH Putative vacuolar protein sorting-associated protein 24 homolog 2 OS=Arabidopsis thaliana OX=3702 GN=VPS24-2 PE=3 SV=1	PREDICTED: vacuolar protein sorting-associated protein 24 homolog 1 isoform X1 [Glycine max]	GO:0032509; GO:0045324; GO:0015031; GO:0000815; GO:0005771	Biological Process: protein transport (GO:0015031);;	Intracellular trafficking, secretion, and vesicular transport	Snf7	K12193	charged multivesicular body protein 3	--	--	--
CSS0011180.1	0.405832	0.7161	0.20539	0.519887	0.912208	0.659503	0.752668	0.562114	0.776591	0.359926	0.277025	0.488254	--	--	PREDICTED: uncharacterized protein LOC100267997 [Vitis vinifera]	--	--	--	ENT domain	--	--	--	--	--
CSS0030484.1	0.519691	0.75842	0.321193	0.703081	0.497659	1.33853	0.579198	0.898901	0.536033	0.826105	0.297835	0.584733	--	--	PREDICTED: uncharacterized protein LOC100267997 [Vitis vinifera]	--	--	General function prediction only	ENT domain	--	--	--	--	--
CSS0030349.1	0.420329	0.976275	1.1283	1.53459	1.25547	1.61021	0.310834	0.28579	0.790426	4.73585	1.68069	0.826633	PUB16	sp|Q9LZW3|PUB16_ARATH U-box domain-containing protein 16 OS=Arabidopsis thaliana OX=3702 GN=PUB16 PE=2 SV=1	PREDICTED: U-box domain-containing protein 16 [Sesamum indicum]	GO:0004842; GO:0010200; GO:0005737; GO:0005634	Cellular Component: ubiquitin ligase complex (GO:0000151);; Molecular Function: ubiquitin-protein transferase activity (GO:0004842);; Biological Process: protein ubiquitination (GO:0016567);;	Function unknown	U-box domain	K09561	STIP1 homology and U-box containing protein 1 [EC:2.3.2.27]	--	--	--
CSS0043168.1	0.274172	0.100465	0.552407	0.301848	0.973829	1.21659	1.93542	3.19181	4.41334	5.6549	7.72843	4.549	OFP1	sp|Q9LZW2|OFP1_ARATH Transcription repressor OFP1 OS=Arabidopsis thaliana OX=3702 GN=OFP1 PE=1 SV=1	PREDICTED: transcription repressor OFP1 [Vitis vinifera]	GO:0003677; GO:0006281; GO:0045892; GO:0051510; GO:0005856; GO:0005730	--	--	Transcriptional repressor, ovate	K14834	nucleolar complex protein 3	OFP	TF	--
CSS0040122.1	16.3487	30.5877	29.9043	14.5119	18.1592	10.606	165.511	190.165	114.922	23.8457	30.2328	28.5381	WNK5	sp|Q9SCU5|WNK5_ARATH Probable serine/threonine-protein kinase WNK5 OS=Arabidopsis thaliana OX=3702 GN=WNK5 PE=1 SV=2	PREDICTED: probable serine/threonine-protein kinase WNK5 isoform X1 [Populus euphratica]	GO:0005524; GO:0043424; GO:0004672; GO:0004674; GO:0035556; GO:0048573; GO:0006468; GO:0005737	Biological Process: MAPK cascade (GO:0000165);; Molecular Function: protein serine/threonine kinase activity (GO:0004674);; Molecular Function: binding (GO:0005488);; Biological Process: protein phosphorylation (GO:0006468);; Biological Process: response to abiotic stimulus (GO:0009628);; Biological Process: cellular response to extracellular stimulus (GO:0031668);; Biological Process: cellular r…	General function prediction only	Protein kinase domain	K08867	WNK lysine deficient protein kinase [EC:2.7.11.1]	--	--	WNK_NRBP
CSS0007156.1	7.76112	3.77509	3.15907	6.5972	5.06416	1.48769	6.37903	3.54898	4.35207	8.33167	6.56378	6.32405	--	--	--	--	--	--	--	--	--	--	--	--
CSS0048911.1	15.0448	23.741	11.1394	31.3591	29.4958	45.6811	21.7409	30.3499	22.4234	31.8451	23.6593	19.0911	--	--	PREDICTED: uncharacterized protein LOC104093518 [Nicotiana tomentosiformis]	--	--	Replication, recombination and repair	--	K03514	non-canonical poly(A) RNA polymerase PAPD5/7 [EC:2.7.7.19]	--	--	--
CSS0039519.1	28.5099	17.7933	11.5859	16.1873	14.685	13.6909	9.68663	17.7905	20.7959	35.9362	27.771	28.7297	--	--	unnamed protein product [Coffea canephora]	--	--	Replication, recombination and repair	--	--	--	--	--	--
CSS0034896.1	40.7464	29.8162	24.2513	69.3358	79.8759	68.0962	66.4582	56.5983	60.4334	77.0895	74.5461	57.0445	STY13	sp|Q9ZQ31|STY13_ARATH Serine/threonine-protein kinase STY13 OS=Arabidopsis thaliana OX=3702 GN=STY13 PE=1 SV=2	PREDICTED: serine/threonine-protein kinase HT1 [Vitis vinifera]	GO:0005524; GO:0004674; GO:0004712; GO:0004713; GO:0006468; GO:0045995; GO:0010344; GO:0005737; GO:0005886	Molecular Function: protein serine/threonine kinase activity (GO:0004674);; Molecular Function: protein serine/threonine/tyrosine kinase activity (GO:0004712);; Molecular Function: non-membrane spanning protein tyrosine kinase activity (GO:0004715);; Molecular Function: ATP binding (GO:0005524);; Biological Process: protein phosphorylation (GO:0006468);;	Signal transduction mechanisms	Protein tyrosine kinase	K17535	serine/threonine-protein kinase TNNI3K [EC:2.7.11.1]	--	--	TKL-Pl-4
CSS0035064.1	14.4265	13.9974	10.285	12.1036	12.8098	12.8835	10.765	11.308	11.3375	12.4669	14.6123	12.0081	CAD1	sp|Q9C7N2|CAD1_ARATH MACPF domain-containing protein CAD1 OS=Arabidopsis thaliana OX=3702 GN=CAD1 PE=2 SV=1	hypothetical protein [Camellia sinensis]	GO:0008219; GO:0006955; GO:0009626; GO:0010337; GO:0005886	Biological Process: MAPK cascade (GO:0000165);; Biological Process: respiratory burst involved in defense response (GO:0002679);; Biological Process: protein targeting to membrane (GO:0006612);; Biological Process: membrane fusion (GO:0006944);; Biological Process: systemic acquired resistance, salicylic acid mediated signaling pathway (GO:0009862);; Biological Process: jasmonic acid mediated sig…	--	MAC/Perforin domain	K13834	sporozoite microneme protein 2	--	--	--
CSS0013289.1	0.646879	0.097027	0.298277	2.8057	1.6897	2.11176	3.16109	2.80875	5.16699	2.51478	4.656	3.25022	EXP10	sp|Q9LDR9|EXP10_ARATH Expansin-A10 OS=Arabidopsis thaliana OX=3702 GN=EXPA10 PE=2 SV=1	hypothetical protein L484_010673 [Morus notabilis]	GO:0009664; GO:0005618; GO:0005576; GO:0016020	Cellular Component: extracellular region (GO:0005576);; Biological Process: plant-type cell wall organization (GO:0009664);; Cellular Component: membrane (GO:0016020);;	--	Pollen allergen	K20628	expansin	--	--	--
CSS0039957.1	0.61316	0.595523	1.75863	4.6106	6.49165	11.5208	7.74862	13.1172	14.0732	3.01758	4.01251	2.52905	ATL72	sp|Q9SG96|ATL72_ARATH RING-H2 finger protein ATL72 OS=Arabidopsis thaliana OX=3702 GN=ATL72 PE=2 SV=1	RING/U-box superfamily protein isoform 2 [Theobroma cacao]	GO:0046872; GO:0016740; GO:0016567; GO:0016021	Molecular Function: metal ion binding (GO:0046872);;	Posttranslational modification, protein turnover, chaperones	Ring finger domain	K19040	E3 ubiquitin-protein ligase ATL10/75/76/77/78 [EC:2.3.2.27]	--	--	--
CSS0025202.1	6.9678	5.0643	5.22388	6.70972	7.14631	6.6147	16.258	8.44623	10.6972	7.96492	5.8412	4.16155	PIX7	sp|Q9LFP7|PIX7_ARATH Probable serine/threonine-protein kinase PIX7 OS=Arabidopsis thaliana OX=3702 GN=PIX7 PE=1 SV=1	hypothetical protein JCGZ_00658 [Jatropha curcas]	GO:0005524; GO:0004674; GO:0006952; GO:0005886	Molecular Function: protein kinase activity (GO:0004672);; Molecular Function: ATP binding (GO:0005524);; Biological Process: protein phosphorylation (GO:0006468);;	Signal transduction mechanisms	Protein tyrosine kinase	K13430	serine/threonine-protein kinase PBS1 [EC:2.7.11.1]	--	--	RLK-Pelle_RLCK-II
CSS0004278.1	22.7605	26.8218	23.7825	24.8744	25.1403	29.418	24.0518	25.9941	19.986	29.4799	28.0116	30.4236	Y7797	sp|Q6Z3U3|Y7797_ORYSJ B3 domain-containing protein Os07g0679700 OS=Oryza sativa subsp. japonica OX=39947 GN=Os07g0679700 PE=2 SV=1	High-level expression of sugar-inducible gene 2, putative isoform 2 [Theobroma cacao]	GO:0003677; GO:0008270; GO:0005634	Molecular Function: DNA binding (GO:0003677);; Molecular Function: DNA-binding transcription factor activity (GO:0003700);; Cellular Component: nucleus (GO:0005634);; Biological Process: sister chromatid cohesion (GO:0007062);; Molecular Function: zinc ion binding (GO:0008270);; Biological Process: gravitropism (GO:0009630);; Biological Process: embryonic pattern specification (GO:0009880);; Biol…	--	B3 DNA binding domain	K09287	RAV-like factor	B3	TF	--
CSS0023237.1	84.0192	71.1303	72.1959	69.2689	75.4243	72.1972	65.8491	59.7364	59.4156	77.4655	69.7294	83.8986	FAX3	sp|Q9ZVH7|FAX3_ARATH Protein FATTY ACID EXPORT 3, chloroplastic OS=Arabidopsis thaliana OX=3702 GN=FAX3 PE=2 SV=2	PREDICTED: uncharacterized protein LOC104104961 isoform X1 [Nicotiana tomentosiformis]	GO:0009507; GO:0009941; GO:0009706; GO:0005794; GO:0016021; GO:0016020; GO:0005739; GO:0009536	--	--	Transmembrane proteins 14C	--	--	--	--	--
CSS0025506.2	64.8719	36.1709	25.9201	46.5992	62.6233	48.5015	26.8843	20.6857	21.2302	28.7155	35.5782	30.1645	VSR2	sp|O22925|VSR2_ARATH Vacuolar-sorting receptor 2 OS=Arabidopsis thaliana OX=3702 GN=VSR2 PE=2 SV=1	PREDICTED: vacuolar-sorting receptor 1 [Vitis vinifera]	GO:0005509; GO:0061630; GO:0006896; GO:0006623; GO:0006511; GO:0030665; GO:0005768; GO:0000139; GO:0017119; GO:0016021; GO:0031902; GO:0016020; GO:0005802	Molecular Function: calcium ion binding (GO:0005509);; Cellular Component: plasma membrane (GO:0005886);; Biological Process: Golgi to vacuole transport (GO:0006896);; Molecular Function: amino-terminal vacuolar sorting propeptide binding (GO:0009940);; Cellular Component: Golgi transport complex (GO:0017119);;	--	PA domain	K15692	E3 ubiquitin-protein ligase RNF13 [EC:2.3.2.27]	--	--	--
CSS0041189.1	11.0849	9.75246	10.1958	24.687	24.9372	23.9314	11.8826	9.14013	7.51372	16.2497	17.5821	16.0915	TM87B	sp|Q8BKU8|TM87B_MOUSE Transmembrane protein 87B OS=Mus musculus OX=10090 GN=Tmem87b PE=2 SV=1	PREDICTED: transmembrane protein 87A-like [Malus domestica]	GO:0042147; GO:0005829; GO:0000139; GO:0016021	Cellular Component: integral component of membrane (GO:0016021);;	Function unknown	Lung seven transmembrane receptor	K22985	G protein-coupled receptor 107	--	--	--
CSS0016522.1	36.6689	55.1109	65.7065	53.5973	52.6079	44.6448	39.0546	16.9433	8.33036	63.3594	47.2124	76.7482	--	--	hypothetical protein MIMGU_mgv1a013359mg [Erythranthe guttata]	--	--	--	Protein of unknown function, DUF599	--	--	--	--	--
CSS0048083.1	38.5001	40.8288	47.9591	49.3496	52.3515	53.8693	51.1367	44.6284	47.3482	39.9928	37.6424	40.6551	RU2B2	sp|Q8H1S6|RU2B2_ARATH U2 small nuclear ribonucleoprotein B'' 2 OS=Arabidopsis thaliana OX=3702 GN=At1g06960 PE=1 SV=1	spliceosomal protein [Solanum tuberosum]	GO:0003723; GO:0009631; GO:0000398; GO:0015030; GO:0005737; GO:0005654; GO:0005681; GO:0005686	Molecular Function: nucleotide binding (GO:0000166);; Biological Process: mRNA splicing, via spliceosome (GO:0000398);; Molecular Function: snRNA binding (GO:0017069);;	RNA processing and modification	RNA recognition motif. (a.k.a. RRM, RBD, or RNP domain)	K11094	U2 small nuclear ribonucleoprotein B''	--	--	--
CSS0047587.1	8.75314	8.21773	8.26458	9.53297	9.82919	7.59688	8.50832	6.22991	5.80099	11.7031	13.5315	11.047	MRF1	sp|Q94BR1|MRF1_ARATH MA3 DOMAIN-CONTAINING TRANSLATION REGULATORY FACTOR 1 OS=Arabidopsis thaliana OX=3702 GN=MRF1 PE=1 SV=1	PREDICTED: programmed cell death protein 4 [Vitis vinifera]	GO:0043022; GO:0045892; GO:0006417; GO:0009646; GO:0090549; GO:0005829; GO:0005634	Biological Process: RNA metabolic process (GO:0016070);;	Signal transduction mechanisms	MA3 domain	K16865	programmed cell death protein 4	--	--	--
CSS0019701.1	1.94404	2.47578	1.44257	2.71959	3.53171	3.0967	2.43637	0.225994	2.04513	1.86808	2.42998	2.04196	UFSP	sp|Q9STL8|UFSP_ARATH Probable Ufm1-specific protease OS=Arabidopsis thaliana OX=3702 GN=At3g48380 PE=1 SV=2	PREDICTED: probable Ufm1-specific protease [Vitis vinifera]	GO:0008234	--	Function unknown	Peptidase family C78	K01376	Ufm1-specific protease 2 [EC:3.4.22.-]	--	--	--
CSS0030391.1	2.13671	1.03504	1.33169	1.22931	2.40627	2.52262	4.32986	3.57747	1.93244	3.809	2.7802	1.07022	SYFA	sp|Q9T034|SYFA_ARATH Phenylalanine--tRNA ligase alpha subunit, cytoplasmic OS=Arabidopsis thaliana OX=3702 GN=At4g39280 PE=2 SV=3	unnamed protein product [Coffea canephora]	GO:0005524; GO:0004826; GO:0000049; GO:0006432; GO:0005737; GO:0005829; GO:0009328; GO:0005886	Molecular Function: tRNA binding (GO:0000049);; Molecular Function: phenylalanine-tRNA ligase activity (GO:0004826);; Molecular Function: ATP binding (GO:0005524);; Cellular Component: cytoplasm (GO:0005737);; Biological Process: phenylalanyl-tRNA aminoacylation (GO:0006432);;	Translation, ribosomal structure and biogenesis	--	--	--	--	--	--
CSS0005142.1	1.99079	3.1196	1.77223	5.37281	3.76093	4.06987	1.30058	1.34564	1.8477	1.88755	1.81784	2.66946	SYFA	sp|Q9T034|SYFA_ARATH Phenylalanine--tRNA ligase alpha subunit, cytoplasmic OS=Arabidopsis thaliana OX=3702 GN=At4g39280 PE=2 SV=3	PREDICTED: probable phenylalanine--tRNA ligase alpha subunit [Tarenaya hassleriana]	GO:0005524; GO:0004826; GO:0000049; GO:0006432; GO:0005737; GO:0005829; GO:0009328; GO:0005886	Molecular Function: tRNA binding (GO:0000049);; Molecular Function: phenylalanine-tRNA ligase activity (GO:0004826);; Molecular Function: ATP binding (GO:0005524);; Cellular Component: cytosol (GO:0005829);; Biological Process: phenylalanyl-tRNA aminoacylation (GO:0006432);; Biological Process: nucleotide biosynthetic process (GO:0009165);;	Translation, ribosomal structure and biogenesis	tRNA synthetases class II core domain (F)	K01889	phenylalanyl-tRNA synthetase alpha chain [EC:6.1.1.20]	--	--	--
CSS0027945.1	48.6556	26.0572	33.1391	33.9133	25.7671	28.3764	26.3132	12.8754	32.9292	29.3691	36.4149	35.7599	RL27	sp|B6J9K3|RL27_COXB1 50S ribosomal protein L27 OS=Coxiella burnetii (strain CbuK_Q154) OX=434924 GN=rpmA PE=3 SV=1	50S ribosomal protein L27 [Morus notabilis]	GO:0003735; GO:0006412; GO:0005840	Molecular Function: structural constituent of ribosome (GO:0003735);; Cellular Component: ribosome (GO:0005840);; Biological Process: translation (GO:0006412);;	Translation, ribosomal structure and biogenesis	Ribosomal L27 protein	K02899	large subunit ribosomal protein L27	--	--	--
CSS0010527.1	6.7016	6.91698	4.36265	5.88745	4.23512	4.36729	5.49339	6.67135	4.97691	4.78521	4.7292	5.28131	MTEF2	sp|F4IHL3|MTEF2_ARATH Transcription termination factor MTERF2, chloroplastic OS=Arabidopsis thaliana OX=3702 GN=MTERF2 PE=3 SV=1	PREDICTED: uncharacterized protein LOC100852464 [Vitis vinifera]	GO:0003690; GO:0009658; GO:0032502; GO:0006353; GO:0006355; GO:0009507; GO:0009506	--	--	mTERF	K15032	mTERF domain-containing protein, mitochondrial	mTERF	TR	--
CSS0003712.1	41.9654	51.8274	48.7945	60.9349	54.012	61.5551	44.8052	39.2487	43.2532	63.618	58.9763	57.4118	RL71	sp|Q9SAI5|RL71_ARATH 60S ribosomal protein L7-1 OS=Arabidopsis thaliana OX=3702 GN=RPL7A PE=2 SV=1	PREDICTED: 60S ribosomal protein L7-2-like [Nicotiana sylvestris]	GO:0003723; GO:0003735; GO:0000463; GO:0005829; GO:0022625; GO:0005730	Biological Process: RNA methylation (GO:0001510);; Molecular Function: structural constituent of ribosome (GO:0003735);; Cellular Component: nucleolus (GO:0005730);; Biological Process: translation (GO:0006412);; Cellular Component: cytosolic large ribosomal subunit (GO:0022625);;	Translation, ribosomal structure and biogenesis	Ribosomal protein L30p/L7e	K02937	large subunit ribosomal protein L7e	--	--	--
CSS0013018.1	16.1672	15.2096	11.1186	38.6543	34.8217	37.2685	25.7574	50.2724	27.6318	25.6393	25.7913	25.0628	FDM2	sp|F4JH53|FDM2_ARATH Factor of DNA methylation 2 OS=Arabidopsis thaliana OX=3702 GN=FDM2 PE=1 SV=1	PREDICTED: factor of DNA methylation 1 isoform X2 [Vitis vinifera]	GO:0010569; GO:0080188	Biological Process: gene silencing by RNA (GO:0031047);;	--	XH domain	K20283	golgin subfamily A member 4	--	--	--
CSS0017088.1	23.2475	20.3735	15.1122	16.5747	18.2012	18.5348	19.6648	19.3238	24.2479	28.6517	26.8577	23.8309	CAF1G	sp|Q9SKZ2|CAF1G_ARATH Probable CCR4-associated factor 1 homolog 7 OS=Arabidopsis thaliana OX=3702 GN=CAF1-7 PE=2 SV=2	PREDICTED: probable CCR4-associated factor 1 homolog 7 [Vitis vinifera]	GO:0046872; GO:0004535; GO:0003723; GO:0043928; GO:0017148; GO:0030015; GO:0005634; GO:0000932	Molecular Function: nucleic acid binding (GO:0003676);; Molecular Function: poly(A)-specific ribonuclease activity (GO:0004535);; Cellular Component: nucleus (GO:0005634);;	RNA processing and modification	CAF1 family ribonuclease	K12581	CCR4-NOT transcription complex subunit 7/8	--	--	--
CSS0019557.1	450.821	468.214	438.146	503.043	415.562	433.136	385.973	227.789	390.971	614.771	545.461	504.621	RS12	sp|Q9XHS0|RS12_HORVU 40S ribosomal protein S12 OS=Hordeum vulgare OX=4513 GN=RPS12 PE=2 SV=1	unnamed protein product [Coffea canephora]	GO:0003735; GO:0006412; GO:0005840	Molecular Function: structural constituent of ribosome (GO:0003735);; Cellular Component: nucleus (GO:0005634);; Biological Process: translation (GO:0006412);; Biological Process: response to salt stress (GO:0009651);; Cellular Component: cytosolic small ribosomal subunit (GO:0022627);; Biological Process: response to cadmium ion (GO:0046686);;	Translation, ribosomal structure and biogenesis	Ribosomal protein L7Ae/L30e/S12e/Gadd45 family	K02951	small subunit ribosomal protein S12e	--	--	--
CSS0008348.1	9.21281	7.10114	2.04548	8.29031	10.8577	9.39682	10.3504	6.62135	4.82121	5.64496	4.78406	3.62178	FB304	sp|Q9M1I1|FB304_ARATH F-box protein At3g54460 OS=Arabidopsis thaliana OX=3702 GN=At3g54460 PE=2 SV=1	hypothetical protein VITISV_032626 [Vitis vinifera]	GO:0005524; GO:0004386; GO:0008270; GO:0009506	Cellular Component: plasmodesma (GO:0009506);; Molecular Function: organic cyclic compound binding (GO:0097159);; Molecular Function: heterocyclic compound binding (GO:1901363);;	--	--	--	--	--	--	--
CSS0034212.1	0.526882	0.567719	0.256599	0.570502	0.385868	0.53483	0.433466	0.261875	0.548534	0.58004	0.759995	0.453818	--	--	PREDICTED: uncharacterized protein LOC101219957 [Cucumis sativus]	--	Molecular Function: nucleic acid binding (GO:0003676);;	--	Protein of unknown function (DUF 659)	K01762	1-aminocyclopropane-1-carboxylate synthase [EC:4.4.1.14]	--	--	--
CSS0017863.1	4.68503	2.84906	1.16559	2.9622	3.55892	3.4833	3.30416	2.03286	2.91749	2.83224	2.16324	2.08074	FB304	sp|Q9M1I1|FB304_ARATH F-box protein At3g54460 OS=Arabidopsis thaliana OX=3702 GN=At3g54460 PE=2 SV=1	PREDICTED: F-box protein At3g54460 isoform X1 [Vitis vinifera]	GO:0005524; GO:0004386; GO:0008270; GO:0009506	Molecular Function: DNA binding (GO:0003677);; Molecular Function: helicase activity (GO:0004386);; Molecular Function: ATP binding (GO:0005524);; Molecular Function: zinc ion binding (GO:0008270);;	--	SNF2 family N-terminal domain	K15711	SWI/SNF-related matrix-associated actin-dependent regulator of chromatin subfamily A3 [EC:3.6.4.- 2.3.2.27]	SNF2	TR	--
CSS0041800.2	26.9845	26.2162	20.1571	28.7067	30.132	25.868	27.3897	25.5972	17.8064	29.2579	28.35	27.102	BGAL	sp|A5F5U6|BGAL_VIBC3 Beta-galactosidase OS=Vibrio cholerae serotype O1 (strain ATCC 39541 / Classical Ogawa 395 / O395) OX=345073 GN=lacZ PE=3 SV=2	PREDICTED: beta-galactosidase [Vitis vinifera]	GO:0004565; GO:0030246; GO:0000287; GO:0005975; GO:0009341	Molecular Function: beta-galactosidase activity (GO:0004565);; Biological Process: carbohydrate metabolic process (GO:0005975);; Cellular Component: beta-galactosidase complex (GO:0009341);; Cellular Component: chloroplast (GO:0009507);; Molecular Function: carbohydrate binding (GO:0030246);; Molecular Function: cation binding (GO:0043169);;	Carbohydrate transport and metabolism	Glycosyl hydrolases family 2, TIM barrel domain	K12111	evolved beta-galactosidase subunit alpha [EC:3.2.1.23]	--	--	--
CSS0025918.1	11.7524	10.8089	12.9684	10.8962	11.862	9.44117	10.1029	9.39268	7.48521	11.5983	10.1343	11.7533	SKIP5	sp|Q94FT2|SKIP5_ARATH F-box protein SKIP5 OS=Arabidopsis thaliana OX=3702 GN=SKIP5 PE=1 SV=1	PREDICTED: F-box protein SKIP5 isoform X1 [Vitis vinifera]	GO:0016567	--	--	F-box-like	K10273	F-box and leucine-rich repeat protein 7	--	--	--
CSS0019806.1	1.29771	3.72036	1.92206	0.52994	0.392965	0.221489	4.17867	1.96544	6.62716	0.525589	0.972952	0.485648	--	--	PREDICTED: uncharacterized protein LOC100254310 [Vitis vinifera]	--	Molecular Function: N-acetyltransferase activity (GO:0008080);; Biological Process: metabolic process (GO:0008152);;	--	Acetyltransferase (GNAT) family	K03789	[ribosomal protein S18]-alanine N-acetyltransferase [EC:2.3.1.266]	GNAT	TR	--
CSS0006067.1	4.56211	7.40574	6.67886	3.9367	3.37551	4.57842	4.43267	11.9842	4.92729	7.20494	4.55261	2.85445	UGT2	sp|F8WKW1|UGT2_GARJA 7-deoxyloganetin glucosyltransferase OS=Gardenia jasminoides OX=114476 GN=UGT85A24 PE=1 SV=1	glycosyltransferase [Actinidia deliciosa]	GO:0035251	Molecular Function: transferase activity, transferring glycosyl groups (GO:0016757);;	--	UDP-glucoronosyl and UDP-glucosyl transferase	K21374	7-deoxyloganetin glucosyltransferase [EC:2.4.1.324]	--	--	--
CSS0029711.2	5.41674	3.10005	3.33023	2.82461	5.61625	4.73538	3.34937	5.14284	2.03955	3.17901	2.55546	6.07641	UGT2	sp|F8WKW1|UGT2_GARJA 7-deoxyloganetin glucosyltransferase OS=Gardenia jasminoides OX=114476 GN=UGT85A24 PE=1 SV=1	UDP-glucosyl transferase 85A2 [Theobroma cacao]	GO:0035251	Biological Process: metabolic process (GO:0008152);; Molecular Function: trans-zeatin O-beta-D-glucosyltransferase activity (GO:0050403);; Molecular Function: cis-zeatin O-beta-D-glucosyltransferase activity (GO:0050502);;	--	UDP-glucoronosyl and UDP-glucosyl transferase	K21374	7-deoxyloganetin glucosyltransferase [EC:2.4.1.324]	--	--	--
CSS0041618.1	1.48039	2.4214	1.73735	3.71882	4.41068	3.40308	1.34739	2.99783	2.12451	1.9399	1.51469	0.672791	UGT2	sp|F8WKW1|UGT2_GARJA 7-deoxyloganetin glucosyltransferase OS=Gardenia jasminoides OX=114476 GN=UGT85A24 PE=1 SV=1	PREDICTED: UDP-glycosyltransferase 85A3-like [Malus domestica]	GO:0035251	Molecular Function: UDP-glucosyltransferase activity (GO:0035251);;	--	UDP-glucoronosyl and UDP-glucosyl transferase	K21374	7-deoxyloganetin glucosyltransferase [EC:2.4.1.324]	--	--	--
CSS0040506.1	0.661835	0.964394	1.32368	13.0348	14.9574	15.3852	9.68616	10.4734	13.0832	6.97429	6.1308	6.03346	PMTT	sp|Q9C9Q8|PMTT_ARATH Probable pectin methyltransferase QUA2 OS=Arabidopsis thaliana OX=3702 GN=QUA2 PE=1 SV=2	S-adenosyl-L-methionine-dependent methyltransferases superfamily protein isoform 1 [Theobroma cacao]	GO:0008168; GO:0007155; GO:0010289; GO:0032259; GO:0009735; GO:0048364; GO:0048367; GO:0005737; GO:0005768; GO:0005794; GO:0000139; GO:0000138; GO:0016021; GO:0005802	Cellular Component: endosome (GO:0005768);; Cellular Component: trans-Golgi network (GO:0005802);; Molecular Function: methyltransferase activity (GO:0008168);; Biological Process: response to cytokinin (GO:0009735);; Biological Process: homogalacturonan biosynthetic process (GO:0010289);; Biological Process: methylation (GO:0032259);; Biological Process: root development (GO:0048364);; Biologica…	--	Putative S-adenosyl-L-methionine-dependent methyltransferase	K23870	putative pectin methyltransferase [EC:2.1.1.-]	--	--	--
CSS0046514.1	11.2739	9.63249	9.0077	9.13578	8.94796	8.32944	8.88319	8.08044	7.36997	5.64988	6.85369	5.7599	WTF1	sp|Q65XL5|WTF1_ORYSJ Protein WHAT'S THIS FACTOR 1 homolog, chloroplastic OS=Oryza sativa subsp. japonica OX=39947 GN=Os05g0571100 PE=2 SV=1	PREDICTED: uncharacterized protein LOC100257435 [Vitis vinifera]	GO:0003723; GO:0006397; GO:0008380; GO:0009507	Biological Process: response to oxidative stress (GO:0006979);; Biological Process: proline transport (GO:0015824);;	--	Plant organelle RNA recognition domain	--	--	--	--	--
CSS0019585.1	1.73475	6.21097	9.76854	2.62058	2.73814	4.21164	4.36557	5.04372	8.37485	2.31651	1.7624	2.20666	--	--	PREDICTED: uncharacterized protein LOC100252301 [Vitis vinifera]	--	Cellular Component: vacuole (GO:0005773);;	Signal transduction mechanisms	Leucine Rich repeats (2 copies)	K17550	protein phosphatase 1 regulatory subunit 7	--	--	--
CSS0011486.1	6.68728	5.89211	1.49659	2.77231	4.08975	2.11904	4.84552	2.01028	5.76772	6.08109	5.60407	5.99447	--	--	--	--	--	--	--	--	--	--	--	--
CSS0041874.1	1.16621	1.19273	0.947445	0.873527	0.694385	1.08422	0.809569	0.860076	0.659735	0.713535	1.20201	0.605655	PPR85	sp|Q0WQW5|PPR85_ARATH Pentatricopeptide repeat-containing protein At1g59720, chloroplastic/mitochondrial OS=Arabidopsis thaliana OX=3702 GN=PCMP-H51 PE=1 SV=2	hypothetical protein PRUPE_ppa020166mg [Prunus persica]	GO:0004519; GO:0008270; GO:0016556; GO:0006397; GO:0009451; GO:0009507; GO:0043231; GO:0005739	--	General function prediction only	PPR repeat	K17710	pentatricopeptide repeat domain-containing protein 1	--	--	--
CSS0021684.1	1.76155	1.91118	2.33991	5.48034	4.23827	3.43769	4.42907	2.75749	6.88537	1.32499	3.10357	1.94736	WRK71	sp|Q93WV4|WRK71_ARATH WRKY transcription factor 71 OS=Arabidopsis thaliana OX=3702 GN=WRKY71 PE=2 SV=1	WRKY1 [Hevea brasiliensis]	GO:0003700; GO:1990837; GO:0045893; GO:0010228; GO:0005634	Biological Process: response to stimulus (GO:0050896);;	--	WRKY DNA -binding domain	K18835	WRKY transcription factor 2	WRKY	TF	--
CSS0024762.1	15.537	17.0458	13.2546	16.1123	14.7911	13.2673	14.6949	12.1962	12.3426	22.4417	18.9707	23.664	--	--	PREDICTED: uncharacterized protein LOC100258835 isoform X1 [Vitis vinifera]	--	Molecular Function: nucleic acid binding (GO:0003676);; Molecular Function: zinc ion binding (GO:0008270);;	--	--	K21343	ubiquitin carboxyl-terminal hydrolase 15 [EC:3.4.19.12]	--	--	--
CSS0049163.1	11.3927	12.3257	9.1848	12.8934	13.1141	14.3151	11.0262	12.0311	13.821	16.8317	13.9563	12.1095	--	--	PREDICTED: uncharacterized protein LOC104894796 [Beta vulgaris subsp. vulgaris]	--	--	--	--	--	--	--	--	--
CSS0009529.1	38.3373	42.9825	34.5998	51.7975	48.6873	43.0393	31.4189	26.1005	23.5577	60.6922	51.1488	56.7176	DEAH2	sp|Q9LZQ9|DEAH2_ARATH Probable pre-mRNA-splicing factor ATP-dependent RNA helicase DEAH2 OS=Arabidopsis thaliana OX=3702 GN=At3g62310 PE=2 SV=1	PREDICTED: probable pre-mRNA-splicing factor ATP-dependent RNA helicase [Vitis vinifera]	GO:0005524; GO:0003723; GO:0003724; GO:0006397; GO:0008380; GO:0005829; GO:0005730; GO:0005681	Molecular Function: nucleic acid binding (GO:0003676);; Molecular Function: ATP binding (GO:0005524);; Molecular Function: ATP-dependent helicase activity (GO:0008026);;	RNA processing and modification	Helicase associated domain (HA2)	K12820	pre-mRNA-splicing factor ATP-dependent RNA helicase DHX15/PRP43 [EC:3.6.4.13]	--	--	--
CSS0049133.1	5.22032	3.76368	2.92869	6.89604	4.18706	4.79138	3.93449	6.3948	4.28805	6.35299	4.93974	5.88969	--	--	--	--	--	--	--	--	--	--	--	--
CSS0008193.1	12.007	14.6888	3.1758	12.565	11.3812	11.869	10.3683	8.85664	16.429	21.415	12.5487	15.4685	--	--	PREDICTED: uncharacterized protein LOC100243041 isoform X1 [Vitis vinifera]	--	--	--	--	K07126	uncharacterized protein	--	--	--
CSS0027593.1	5.20562	5.43139	3.42092	5.91235	7.19241	7.43008	7.28979	8.59996	6.85086	5.00211	6.5549	4.60282	SCAR2	sp|Q5XPJ9|SCAR2_ARATH Protein SCAR2 OS=Arabidopsis thaliana OX=3702 GN=SCAR2 PE=1 SV=1	hypothetical protein VITISV_027111 [Vitis vinifera]	GO:0003779; GO:0030036; GO:0045010; GO:0051127; GO:0010091; GO:0010090; GO:0005737; GO:0005856; GO:0005886; GO:0031209	--	--	--	K05748	WAS protein family, member 2	--	--	--
CSS0019926.1	0.82005	0.188623	0.060709	0.439185	0.351753	0.590388	0.370925	0.267218	0.114633	0.269327	0.453484	0.494247	DDL	sp|Q0SNW3|DDL_BORAP D-alanine--D-alanine ligase OS=Borrelia afzelii (strain PKo) OX=390236 GN=ddl PE=3 SV=1	PREDICTED: uncharacterized protein LOC100265424 isoform X1 [Vitis vinifera]	GO:0005524; GO:0008716; GO:0046872; GO:0071555; GO:0009252; GO:0008360; GO:0005737	Molecular Function: ATP binding (GO:0005524);; Cellular Component: cell wall (GO:0005618);; Molecular Function: D-alanine-D-alanine ligase activity (GO:0008716);; Biological Process: peptidoglycan biosynthetic process (GO:0009252);; Cellular Component: chloroplast (GO:0009507);; Molecular Function: metal ion binding (GO:0046872);;	--	D-ala D-ala ligase N-terminus	K01921	D-alanine-D-alanine ligase [EC:6.3.2.4]	--	--	--
CSS0030311.1	26.5473	30.1185	42.6569	57.4276	60.2443	67.5657	45.0759	62.3629	48.7089	64.2078	65.0543	68.1674	TCP7	sp|Q9FMX2|TCP7_ARATH Transcription factor TCP7 OS=Arabidopsis thaliana OX=3702 GN=TCP7 PE=1 SV=1	PREDICTED: transcription factor TCP7 [Vitis vinifera]	GO:0001216; GO:0003700; GO:0043565; GO:0042752; GO:0010468; GO:0006355; GO:0005634	Molecular Function: DNA-binding transcription factor activity (GO:0003700);; Cellular Component: nucleus (GO:0005634);; Biological Process: regulation of transcription, DNA-templated (GO:0006355);;	--	TCP family transcription factor	K16221	transcription factor TCP21 (protein CCA1 HIKING EXPEDITION)	TCP	TF	--
CSS0014548.1	12.4478	6.87066	7.78047	9.79292	9.45932	12.9492	10.4939	8.05593	12.6727	9.36236	10.7952	6.37637	EAPP	sp|Q56P03|EAPP_HUMAN E2F-associated phosphoprotein OS=Homo sapiens OX=9606 GN=EAPP PE=1 SV=4	C-terminal [Theobroma cacao]	GO:0034244; GO:0008284; GO:0032968; GO:0005737; GO:0005634	--	Function unknown	E2F-associated phosphoprotein	--	--	--	--	--
CSS0032296.1	19.7527	17.6203	18.8986	25.273	25.2628	21.7602	16.8507	13.1663	13.2709	24.6843	18.5339	19.2614	RNG1L	sp|Q8LPN7|RNG1L_ARATH E3 ubiquitin-protein ligase RING1-like OS=Arabidopsis thaliana OX=3702 GN=At3g19950 PE=1 SV=1	hypothetical protein JCGZ_05980 [Jatropha curcas]	GO:0046872; GO:0061630; GO:0016567; GO:0005737	Molecular Function: zinc ion binding (GO:0008270);; Biological Process: response to chitin (GO:0010200);;	Posttranslational modification, protein turnover, chaperones	zinc-finger	K11982	E3 ubiquitin-protein ligase RNF115/126 [EC:2.3.2.27]	--	--	--
CSS0019791.1	4.17317	1.11618	1.29529	5.1372	3.73843	4.90149	0.701629	0.361337	0.997559	8.11929	4.90218	1.93114	PERK1	sp|Q9LV48|PERK1_ARATH Proline-rich receptor-like protein kinase PERK1 OS=Arabidopsis thaliana OX=3702 GN=PERK1 PE=1 SV=1	PREDICTED: probable L-type lectin-domain containing receptor kinase II.1-like [Citrus sinensis]	GO:0005524; GO:0004672; GO:0004674; GO:0004675; GO:0046777; GO:0006468; GO:0009620; GO:0009611; GO:0016021; GO:0005886	Molecular Function: phosphorylase kinase activity (GO:0004689);; Molecular Function: ATP binding (GO:0005524);; Biological Process: protein phosphorylation (GO:0006468);; Biological Process: response to stress (GO:0006950);;	--	Protein kinase domain	K13430	serine/threonine-protein kinase PBS1 [EC:2.7.11.1]	--	--	RLK-Pelle_RLCK-VI
CSS0002345.1	2.38243	1.23273	1.41471	3.50101	4.24599	4.23664	3.78565	0.527731	3.35631	3.05077	1.96944	3.07082	TCHQD	sp|O80662|TCHQD_ARATH Glutathione S-transferase TCHQD OS=Arabidopsis thaliana OX=3702 GN=TCHQD PE=2 SV=1	PREDICTED: glutathione S-transferase TCHQD [Cucumis melo]	GO:0004364; GO:0009636; GO:0005886	Cellular Component: plasma membrane (GO:0005886);; Molecular Function: transferase activity (GO:0016740);;	Function unknown	Glutathione S-transferase, N-terminal domain	K22077	ganglioside-induced differentiation-associated protein 1	--	--	--
CSS0037288.1	3.16204	2.06091	1.49386	3.33747	3.21827	3.99559	2.64545	2.43811	2.63011	3.07717	2.47131	2.05781	ASHH2	sp|Q2LAE1|ASHH2_ARATH Histone-lysine N-methyltransferase ASHH2 OS=Arabidopsis thaliana OX=3702 GN=ASHH2 PE=1 SV=1	Histone methyltransferases(H3-K4 specific),histone methyltransferases(H3-K36 specific), putative isoform 1 [Theobroma cacao]	GO:0042800; GO:0008270; GO:0048653; GO:0016116; GO:0009553; GO:0010452; GO:0009910; GO:0048481; GO:0009555; GO:0031062; GO:0040029; GO:0010363; GO:0043067; GO:0006355; GO:0010223; GO:0000785; GO:0000775; GO:0005634	--	--	--	--	--	--	--	--
CSS0038864.1	13.2895	12.6211	8.6008	11.3113	12.3431	12.4053	13.3827	13.5087	11.5244	14.7568	12.079	13.1346	UBN2	sp|F4I700|UBN2_ARATH Ubinuclein-2 OS=Arabidopsis thaliana OX=3702 GN=UBN2 PE=1 SV=1	hypothetical protein CISIN_1g003939mg [Citrus sinensis]	GO:0006325; GO:0005730; GO:0005634; GO:0030875	--	--	HPC2 and ubinuclein domain	--	--	--	--	--
CSS0022253.1	2.84667	4.21961	2.6913	2.14113	2.23025	2.22147	4.10604	5.30889	4.36329	1.07638	3.32279	2.00953	AUXI1	sp|Q9SU08|AUXI1_ARATH Auxilin-related protein 1 OS=Arabidopsis thaliana OX=3702 GN=AUXI1 PE=1 SV=2	PREDICTED: uncharacterized protein LOC105159449 [Sesamum indicum]	GO:0030276; GO:0072318; GO:0072583; GO:1900186; GO:0045806; GO:0045926; GO:0006898; GO:0009504; GO:0005737; GO:0031410; GO:0005829; GO:0005783; GO:0005794; GO:0043231; GO:0005886; GO:0031982	--	General function prediction only	--	K08855	cyclin G-associated kinase [EC:2.7.11.1]	--	--	--
CSS0010482.1	0.506379	0.647611	0.431677	0.443153	0.626094	0.838914	2.74066	0.180784	1.03276	1.73606	0.983996	0.315333	Y1105	sp|O04086|Y1105_ARATH Probable receptor-like protein kinase At1g11050 OS=Arabidopsis thaliana OX=3702 GN=At1g11050 PE=2 SV=1	PREDICTED: probable receptor-like protein kinase At1g11050 [Prunus mume]	GO:0005524; GO:0004674; GO:0046777; GO:0016021; GO:0005886	Molecular Function: protein serine/threonine kinase activity (GO:0004674);; Molecular Function: ATP binding (GO:0005524);; Biological Process: protein phosphorylation (GO:0006468);;	Signal transduction mechanisms	Protein kinase domain	K13416	brassinosteroid insensitive 1-associated receptor kinase 1 [EC:2.7.10.1 2.7.11.1]	--	--	RLK-Pelle_RKF3
CSS0043705.1	23.161	23.0165	10.2002	22.4101	20.076	24.3387	31.7653	30.7746	45.0549	24.4389	16.2627	29.256	--	--	PREDICTED: protein KRTCAP2 homolog [Fragaria vesca subsp. vesca]	--	Cellular Component: endoplasmic reticulum (GO:0005783);; Biological Process: acetyl-CoA metabolic process (GO:0006084);; Biological Process: sterol biosynthetic process (GO:0016126);; Biological Process: brassinosteroid biosynthetic process (GO:0016132);;	Function unknown	Keratinocyte-associated protein 2	--	--	--	--	--
CSS0008667.1	3.61827	3.80429	1.57322	4.77217	4.26821	4.40317	3.10733	2.4663	2.41852	3.25721	2.89153	2.60929	SECA2	sp|D8WUA4|SECA2_ARATH Protein translocase subunit SECA2, chloroplastic OS=Arabidopsis thaliana OX=3702 GN=SECA2 PE=1 SV=1	PREDICTED: protein translocase subunit SECA2, chloroplastic isoform X1 [Vitis vinifera]	GO:0005524; GO:0015462; GO:0016464; GO:0015450; GO:0017038; GO:0006605; GO:0009941; GO:0031969	--	--	SecA DEAD-like domain	K03070	preprotein translocase subunit SecA [EC:7.4.2.8]	--	--	--
CSS0024853.1	9.33095	9.98569	3.36395	10.1899	9.54533	11.6795	8.34225	10.5686	7.18884	9.35011	7.91186	9.31862	Y2416	sp|O22969|Y2416_ARATH Uncharacterized protein At2g34160 OS=Arabidopsis thaliana OX=3702 GN=At2g34160 PE=1 SV=1	PREDICTED: uncharacterized protein LOC103417687 [Malus domestica]	GO:0003676; GO:0006364; GO:0005829; GO:0005783; GO:0005634	Molecular Function: organic cyclic compound binding (GO:0097159);; Molecular Function: heterocyclic compound binding (GO:1901363);;	General function prediction only	Reverse transcriptase (RNA-dependent DNA polymerase)	K02906	large subunit ribosomal protein L3	--	--	--
CSS0050183.1	13.3989	9.34737	5.80138	12.1582	11.5098	9.65161	7.69673	6.90547	8.09019	8.9499	9.06218	8.69601	MTPC2	sp|Q6ICY4|MTPC2_ARATH Metal tolerance protein C2 OS=Arabidopsis thaliana OX=3702 GN=MTPC2 PE=2 SV=1	PREDICTED: metal tolerance protein C2-like [Solanum tuberosum]	GO:0008324; GO:0009624; GO:0005794; GO:0016021; GO:0005774	Biological Process: cation transport (GO:0006812);; Molecular Function: cation transmembrane transporter activity (GO:0008324);; Biological Process: response to nematode (GO:0009624);; Molecular Function: efflux transmembrane transporter activity (GO:0015562);; Cellular Component: integral component of membrane (GO:0016021);; Biological Process: transmembrane transport (GO:0055085);;	Inorganic ion transport and metabolism	Cation efflux family	K14692	solute carrier family 30 (zinc transporter), member 5/7	--	--	--
CSS0032180.1	3.20287	3.33815	1.70903	5.36733	5.44131	6.2642	4.80771	4.64391	5.92157	3.34079	4.47718	3.09945	TBL17	sp|Q9FHM0|TBL17_ARATH Protein YLS7 OS=Arabidopsis thaliana OX=3702 GN=YLS7 PE=2 SV=1	PREDICTED: protein YLS7 [Nicotiana tomentosiformis]	GO:0016413; GO:0010150; GO:0005794; GO:0000138; GO:0016021	--	--	GDSL/SGNH-like Acyl-Esterase family found in Pmr5 and Cas1p	K23877	xyloglucan O-acetyltransferase	--	--	--
CSS0031659.2	0.36508	0.119414	0.037436	0.0939	0.094803	0.293205	0.349705	0.669528	0.264984	0.045563	0.050061	0.266139	MA653	sp|Q9FHM4|MA653_ARATH 65-kDa microtubule-associated protein 3 OS=Arabidopsis thaliana OX=3702 GN=MAP65-3 PE=1 SV=1	unnamed protein product [Coffea canephora]	GO:0008017; GO:0000911; GO:0052096; GO:0000226; GO:0046785; GO:0000280; GO:0009624; GO:0055028; GO:0005874; GO:0005634; GO:0009524; GO:0009574	Biological Process: microtubule cytoskeleton organization (GO:0000226);; Biological Process: cytokinesis (GO:0000910);; Molecular Function: microtubule binding (GO:0008017);;	--	Microtubule associated protein (MAP65/ASE1 family)	K16732	protein regulator of cytokinesis 1	--	--	--
CSS0034245.1	2.56608	1.63717	1.20642	4.28249	2.68682	2.87732	1.85501	1.9888	3.13796	3.87332	2.60691	2.57512	AHL3	sp|Q9SB31|AHL3_ARATH AT-hook motif nuclear-localized protein 3 OS=Arabidopsis thaliana OX=3702 GN=AHL3 PE=1 SV=1	unnamed protein product [Coffea canephora]	GO:0003680; GO:0043621; GO:0010051; GO:0010089; GO:0005634	--	--	Domain of unknown function (DUF296)	K06934	uncharacterized protein	--	--	--
CSS0024840.1	16.7598	17.2924	10.4584	27.596	26.6115	35.6972	27.6079	29.9175	37.3677	22.6661	22.6918	20.9193	RAR1	sp|Q9SE33|RAR1_ARATH Cysteine and histidine-rich domain-containing protein RAR1 OS=Arabidopsis thaliana OX=3702 GN=RAR1 PE=1 SV=1	PREDICTED: cysteine and histidine-rich domain-containing protein RAR1 [Nelumbo nucifera]	GO:0051879; GO:0008270; GO:0042742; GO:0009816; GO:0050832; GO:0009817; GO:0009626; GO:0050821; GO:0002679; GO:0005737; GO:0005634	Biological Process: respiratory burst involved in defense response (GO:0002679);; Molecular Function: zinc ion binding (GO:0008270);; Biological Process: plant-type hypersensitive response (GO:0009626);; Biological Process: defense response to bacterium, incompatible interaction (GO:0009816);; Biological Process: defense response to fungus, incompatible interaction (GO:0009817);; Biological Proce…	General function prediction only	CHORD	K13458	disease resistance protein	--	--	--
CSS0021415.1	1.37495	1.21077	1.09393	3.57659	2.88565	3.01545	1.64368	7.5645	2.37414	2.43225	1.64331	1.73278	CALS7	sp|Q9SHJ3|CALS7_ARATH Callose synthase 7 OS=Arabidopsis thaliana OX=3702 GN=CALS7 PE=3 SV=3	hypothetical protein MIMGU_mgv1a024191mg [Erythranthe guttata]	GO:0003843; GO:0006075; GO:0080165; GO:0071555; GO:0010233; GO:0008360; GO:0000148; GO:0016021	--	Cell wall/membrane/envelope biogenesis	1,3-beta-glucan synthase component	K11000	callose synthase [EC:2.4.1.-]	--	--	--
CSS0033514.1	0.995925	0.171845	0.617025	1.75576	0.370643	1.17145	0.667857	0.968393	1.09381	1.19215	0.347013	0.499867	CALS7	sp|Q9SHJ3|CALS7_ARATH Callose synthase 7 OS=Arabidopsis thaliana OX=3702 GN=CALS7 PE=3 SV=3	PREDICTED: callose synthase 7-like [Nicotiana tomentosiformis]	GO:0003843; GO:0006075; GO:0080165; GO:0071555; GO:0010233; GO:0008360; GO:0000148; GO:0016021	Cellular Component: membrane (GO:0016020);;	Cell wall/membrane/envelope biogenesis	--	K11000	callose synthase [EC:2.4.1.-]	--	--	--
CSS0007561.1	0.898794	0.478586	0.122158	1.66712	2.5474	1.9543	0.862333	0.708579	0.599977	1.10715	0.52672	1.29062	U496N	sp|Q9SMU4|U496N_ARATH UPF0496 protein At3g49070 OS=Arabidopsis thaliana OX=3702 GN=At3g49070 PE=2 SV=1	Uncharacterized protein TCM_015222 [Theobroma cacao]	GO:0016021	--	--	Protein of unknown function (DUF677)	--	--	--	--	--
CSS0022362.1	0.484617	0.530717	0.279666	0.427555	0.613417	0.366133	0.381942	0.818699	0.535614	0.526846	0.630677	0.53322	--	--	PREDICTED: uncharacterized protein LOC103697792 [Phoenix dactylifera]	--	--	--	Transposase family tnp2	--	--	--	--	--
CSS0005679.1	6.41028	5.90471	4.27912	3.62173	3.4972	2.62825	2.87635	1.80911	2.32	2.12706	2.34385	1.99483	YJCL	sp|O31634|YJCL_BACSU Uncharacterized membrane protein YjcL OS=Bacillus subtilis (strain 168) OX=224308 GN=yjcL PE=4 SV=1	unnamed protein product [Coffea canephora]	GO:0016021; GO:0005886	Cellular Component: chloroplast envelope (GO:0009941);;	--	Protein of unknown function (DUF819)	K00521	ferric-chelate reductase [EC:1.16.1.7]	--	--	--
CSS0021842.1	69.9773	82.8994	67.2506	106.95	93.2431	99.6434	52.4995	34.9549	74.882	120.255	103.98	132.172	--	--	PREDICTED: probable RNA-binding protein 18 [Pyrus x bretschneideri]	--	Molecular Function: nucleotide binding (GO:0000166);; Molecular Function: nucleic acid binding (GO:0003676);;	--	--	--	--	--	--	--
CSS0030650.1	0.80615	1.05375	0.681492	1.47024	1.22402	1.32864	1.03235	0.84373	1.45785	0.525002	0.574624	0.75186	Y5241	sp|Q9FLW0|Y5241_ARATH Probable receptor-like protein kinase At5g24010 OS=Arabidopsis thaliana OX=3702 GN=At5g24010 PE=1 SV=1	unnamed protein product [Coffea canephora]	GO:0005524; GO:0004672; GO:0004674; GO:0046777; GO:0016021; GO:0005886; GO:0009506	Molecular Function: protein serine/threonine kinase activity (GO:0004674);; Molecular Function: non-membrane spanning protein tyrosine kinase activity (GO:0004715);; Molecular Function: ATP binding (GO:0005524);; Biological Process: protein phosphorylation (GO:0006468);;	Signal transduction mechanisms	Carbohydrate-binding protein of the ER	K13435	serine/threonine-protein kinase Pto	--	--	RLK-Pelle_CrRLK1L-1
CSS0039078.1	17.3438	18.1998	11.3662	16.568	13.4114	18.308	12.4323	36.5479	24.3943	28.2733	14.142	25.3046	TSJT1	sp|P24805|TSJT1_TOBAC Stem-specific protein TSJT1 OS=Nicotiana tabacum OX=4097 GN=TSJT1 PE=2 SV=1	PREDICTED: stem-specific protein TSJT1-like [Glycine max]	--	--	--	--	--	--	--	--	--
CSS0011756.1	4.24538	3.71386	1.33732	4.23825	3.51292	6.00332	3.54003	7.34091	2.11865	4.99552	3.08758	2.41662	--	--	PREDICTED: uncharacterized protein LOC101219957 [Cucumis sativus]	--	Molecular Function: nucleic acid binding (GO:0003676);;	--	Protein of unknown function (DUF 659)	K01762	1-aminocyclopropane-1-carboxylate synthase [EC:4.4.1.14]	--	--	--
CSS0047080.1	16.1303	14.198	5.25642	29.5972	39.7564	29.5656	10.1975	36.5932	13.9787	19.4692	18.3056	17.5991	--	--	PREDICTED: stem-specific protein TSJT1-like [Sesamum indicum]	--	--	--	--	--	--	--	--	--
CSS0048178.1	47.8277	51.2548	27.15	69.1511	56.4839	54.653	41.2122	42.5034	59.8808	63.4839	54.8064	66.1858	--	--	--	--	--	--	--	--	--	--	--	--
CSS0014192.1	31.7216	30.4364	30.196	68.0355	64.7904	55.6492	40.1777	37.2474	29.0229	55.8688	54.8223	50.0294	TRL33	sp|Q7XSQ7|TRL33_ORYSJ Thioredoxin-like 3-3 OS=Oryza sativa subsp. japonica OX=39947 GN=Os04g0560200 PE=2 SV=2	PREDICTED: thioredoxin-like 3-3 [Malus domestica]	GO:0045454; GO:0055114; GO:0005623	Biological Process: glycerol ether metabolic process (GO:0006662);; Molecular Function: electron transfer activity (GO:0009055);; Molecular Function: protein disulfide oxidoreductase activity (GO:0015035);; Biological Process: cell redox homeostasis (GO:0045454);;	--	Thioredoxin	K03671	thioredoxin 1	--	--	--
CSS0016252.1	0.575512	0.541549	0.382291	3.79093	5.41104	5.49707	4.14123	9.35858	3.65875	3.50725	2.81477	2.58345	METK2	sp|P50302|METK2_ACTCC S-adenosylmethionine synthase 2 OS=Actinidia chinensis var. chinensis OX=1590841 GN=SAM2 PE=2 SV=2	RecName: Full=S-adenosylmethionine synthase 2; Short=AdoMet synthase 2; AltName: Full=Methionine adenosyltransferase 2; Short=MAT 2 [Actinidia chinensis]	GO:0005524; GO:0046872; GO:0004478; GO:0006730; GO:0006556; GO:0005737	Molecular Function: methionine adenosyltransferase activity (GO:0004478);; Molecular Function: iron ion binding (GO:0005506);; Molecular Function: copper ion binding (GO:0005507);; Molecular Function: ATP binding (GO:0005524);; Cellular Component: cytosol (GO:0005829);; Cellular Component: plasma membrane (GO:0005886);; Biological Process: S-adenosylmethionine biosynthetic process (GO:0006556);; …	Coenzyme transport and metabolism	S-adenosylmethionine synthetase, C-terminal domain	K00789	S-adenosylmethionine synthetase [EC:2.5.1.6]	--	--	--
CSS0035285.1	4.08667	4.21297	2.80884	2.39787	3.07951	3.78131	2.63103	3.49684	2.54756	2.74699	3.01862	2.47324	--	--	PREDICTED: uncharacterized protein LOC104604520 [Nelumbo nucifera]	--	--	--	--	--	--	--	--	--
CSS0023138.1	2.21784	2.55768	0.739875	3.11202	2.73108	3.55254	1.85684	3.15016	2.5226	2.924	1.90765	1.79837	POLR2	sp|Q9ZT94|POLR2_ARATH Retrovirus-related Pol polyprotein from transposon RE2 OS=Arabidopsis thaliana OX=3702 GN=RE2 PE=4 SV=1	hypothetical protein VITISV_025093 [Vitis vinifera]	GO:0004190; GO:0004519; GO:0046872; GO:0003676; GO:0003964; GO:0015074; GO:0006310	Molecular Function: nucleotide binding (GO:0000166);; Molecular Function: ion binding (GO:0043167);;	General function prediction only	Reverse transcriptase (RNA-dependent DNA polymerase)	--	--	--	--	--
CSS0023617.1	0.440516	0.379892	0.32272	1.17954	2.76191	2.17958	1.661	2.33933	1.16695	2.28827	1.64328	1.45325	AB1B	sp|Q9ZR72|AB1B_ARATH ABC transporter B family member 1 OS=Arabidopsis thaliana OX=3702 GN=ABCB1 PE=1 SV=1	PREDICTED: ABC transporter B family member 1 [Vitis vinifera]	GO:0005524; GO:0016887; GO:0042626; GO:0010329; GO:0010328; GO:0043481; GO:0010315; GO:0009926; GO:0009734; GO:0009640; GO:0009958; GO:0008361; GO:0009733; GO:0009637; GO:0009624; GO:0009639; GO:0048443; GO:0055085; GO:0005783; GO:0016021; GO:0005886; GO:0009506	Molecular Function: calmodulin binding (GO:0005516);; Molecular Function: ATP binding (GO:0005524);; Biological Process: obsolete ATP catabolic process (GO:0006200);; Biological Process: cell adhesion (GO:0007155);; Biological Process: regulation of cell size (GO:0008361);; Molecular Function: xenobiotic transmembrane transporting ATPase activity (GO:0008559);; Cellular Component: plasmodesma (GO…	Secondary metabolites biosynthesis, transport and catabolism	ABC transporter transmembrane region	K05658	ATP-binding cassette, subfamily B (MDR/TAP), member 1 [EC:7.6.2.2]	--	--	--
CSS0018876.1	3.6553	2.02016	3.89259	2.73502	2.85023	6.8728	3.24859	2.49746	6.10111	2.46048	1.4279	4.07124	--	--	unnamed protein product [Vitis vinifera]	--	--	--	--	--	--	--	--	--
CSS0018488.1	137.547	5.3921	3.06198	60.3378	54.98	64.2045	25.5836	10.3077	23.1413	107.039	46.0204	28.42	--	--	PREDICTED: bromodomain-containing protein 4-like [Nicotiana tomentosiformis]	--	--	Inorganic ion transport and metabolism	--	--	--	--	--	--
CSS0038987.1	153.63	179.534	132.791	254.591	257.076	284.346	206.993	291.138	233.497	207.539	185.472	199.444	--	--	--	--	--	--	--	--	--	--	--	--
CSS0028414.1	0.333962	0.306049	0.076416	0.140683	0.160821	0.162562	0.195373	0.039729	0.325621	0.061469	0.090306	0.04349	PDC4	sp|Q9M040|PDC4_ARATH Pyruvate decarboxylase 4 OS=Arabidopsis thaliana OX=3702 GN=PDC4 PE=2 SV=1	hypothetical protein MIMGU_mgv1a003147mg [Erythranthe guttata]	GO:0016831; GO:0000287; GO:0004737; GO:0030976; GO:0005829	Molecular Function: magnesium ion binding (GO:0000287);; Molecular Function: pyruvate decarboxylase activity (GO:0004737);; Biological Process: metabolic process (GO:0008152);; Molecular Function: thiamine pyrophosphate binding (GO:0030976);;	--	Thiamine pyrophosphate enzyme, N-terminal TPP binding domain	K01568	pyruvate decarboxylase [EC:4.1.1.1]	--	--	--
CSS0038119.1	2.44065	2.40374	1.30991	1.9317	1.8795	1.6422	1.96616	1.52373	1.33089	1.34309	1.35183	1.47939	SWC4	sp|Q8VZL6|SWC4_ARATH SWR1-complex protein 4 OS=Arabidopsis thaliana OX=3702 GN=SWC4 PE=1 SV=1	hypothetical protein CICLE_v10020117mg [Citrus clementina]	GO:0003677; GO:0003714; GO:0006281; GO:0043486; GO:0043968; GO:0043967; GO:0000122; GO:0035267; GO:0005634; GO:0000812	Molecular Function: DNA binding (GO:0003677);; Molecular Function: chromatin binding (GO:0003682);; Molecular Function: DNA-binding transcription factor activity (GO:0003700);; Biological Process: DNA repair (GO:0006281);; Biological Process: chromatin remodeling (GO:0006338);; Molecular Function: methyltransferase activity (GO:0008168);; Biological Process: methylation (GO:0032259);; Cellular Co…	--	DNA methyltransferase 1-associated protein 1 (DMAP1)	K11324	DNA methyltransferase 1-associated protein 1	MYB-related	TF	--
CSS0009730.1	1.51518	0.913796	1.0955	5.6389	2.11618	3.66878	2.3347	1.79124	3.11501	1.32346	2.55403	1.94613	SCP50	sp|Q9M9Q6|SCP50_ARATH Serine carboxypeptidase-like 50 OS=Arabidopsis thaliana OX=3702 GN=SCPL50 PE=2 SV=1	serine carboxypeptidase S10 family protein [Populus trichocarpa]	GO:0004185; GO:0051603; GO:0005576; GO:0005773	Molecular Function: serine-type carboxypeptidase activity (GO:0004185);; Cellular Component: vacuole (GO:0005773);; Biological Process: proteolysis (GO:0006508);;	--	Serine carboxypeptidase	K09645	vitellogenic carboxypeptidase-like protein [EC:3.4.16.-]	--	--	--
CSS0007655.1	71.7175	80.1211	85.4849	72.5793	66.9388	90.9846	64.2967	37.2185	45.2595	57.3789	63.1283	63.375	--	--	PREDICTED: uncharacterized protein LOC105178683 [Sesamum indicum]	--	--	--	--	--	--	--	--	--
CSS0018449.1	1.36471	0.773464	0.201489	1.67634	1.67582	1.97605	0.779031	0.803898	0.807169	1.49682	1.38714	0.9689	STLP2	sp|Q39221|STLP2_ARATH SEC12-like protein 2 OS=Arabidopsis thaliana OX=3702 GN=STL2P PE=1 SV=4	PREDICTED: SEC12-like protein 2 [Vitis vinifera]	GO:0005096; GO:0051020; GO:0005090; GO:0006888; GO:0009306; GO:0003400; GO:0005783; GO:0005794; GO:0030176; GO:0005739; GO:0005886; GO:0005774	Molecular Function: oxidoreductase activity (GO:0016491);;	Intracellular trafficking, secretion, and vesicular transport	WD domain, G-beta repeat	K14003	prolactin regulatory element-binding protein	--	--	--
CSS0020141.1	29.6877	22.3605	16.6427	26.3466	14.5331	15.9626	12.6381	11.2172	15.3223	21.7673	19.0951	15.1053	CH10	sp|P34893|CH10_ARATH 10 kDa chaperonin, mitochondrial OS=Arabidopsis thaliana OX=3702 GN=CPN10 PE=1 SV=1	PREDICTED: 10 kDa chaperonin-like [Sesamum indicum]	GO:0005524; GO:0051087; GO:0005507; GO:0046872; GO:0051082; GO:0051085; GO:0009408; GO:0005829; GO:0005576; GO:0005759; GO:0005739	Molecular Function: ATP binding (GO:0005524);; Cellular Component: mitochondrion (GO:0005739);; Biological Process: protein folding (GO:0006457);;	Posttranslational modification, protein turnover, chaperones	Chaperonin 10 Kd subunit	K04078	chaperonin GroES	--	--	--
CSS0011273.1	36.4996	31.7206	53.9087	38.4843	45.6103	42.6041	45.6099	44.8523	47.1249	53.3642	51.0354	52.564	--	--	PREDICTED: cold shock domain-containing protein 3-like [Pyrus x bretschneideri]	--	Molecular Function: binding (GO:0005488);; Biological Process: cellular process (GO:0044763);; Biological Process: response to stimulus (GO:0050896);; Biological Process: protein modification by small protein conjugation or removal (GO:0070647);;	Posttranslational modification, protein turnover, chaperones	Zinc knuckle	K09250	cellular nucleic acid-binding protein	--	--	--
CSS0006654.1	5.94366	6.14973	6.16028	4.53851	4.21604	4.16552	4.60984	4.42193	4.75187	7.98173	6.74013	7.47701	--	--	PREDICTED: DNA-binding protein HEXBP-like [Nelumbo nucifera]	--	--	Posttranslational modification, protein turnover, chaperones	GRF zinc finger	K09250	cellular nucleic acid-binding protein	--	--	--
CSS0031728.1	56.5581	27.2877	27.6972	49.1151	52.3292	41.2199	34.5992	33.204	38.7786	34.1985	32.5688	31.7865	VPS29	sp|Q9STT2|VPS29_ARATH Vacuolar protein sorting-associated protein 29 OS=Arabidopsis thaliana OX=3702 GN=VPS29 PE=2 SV=1	PREDICTED: vacuolar protein sorting-associated protein 29-like [Setaria italica]	GO:0006886; GO:0006623; GO:0001881; GO:0042147; GO:0007034; GO:0005829; GO:0005768; GO:0005794; GO:0043231; GO:0031902; GO:0016020; GO:0005771; GO:0030904	Biological Process: receptor recycling (GO:0001881);; Molecular Function: protein serine/threonine phosphatase activity (GO:0004722);; Cellular Component: multivesicular body (GO:0005771);; Biological Process: ubiquitin-dependent protein catabolic process (GO:0006511);; Biological Process: protein targeting to vacuole (GO:0006623);; Biological Process: membrane fusion (GO:0006944);; Biological Pr…	Intracellular trafficking, secretion, and vesicular transport	Calcineurin-like phosphoesterase superfamily domain	K18467	vacuolar protein sorting-associated protein 29	--	--	--
CSS0026374.1	1.49009	0.456525	0.737645	1.3221	0.806662	1.10314	1.19363	0.18147	1.53136	0.815347	1.01564	0.572742	DHQS	sp|Q2NI00|DHQS_METST 3-dehydroquinate synthase OS=Methanosphaera stadtmanae (strain ATCC 43021 / DSM 3091 / JCM 11832 / MCB-3) OX=339860 GN=aroB' PE=3 SV=1	PREDICTED: uncharacterized protein LOC100262957 isoform X1 [Vitis vinifera]	GO:0003856; GO:0102042; GO:0051287; GO:0009073	Molecular Function: 3-dehydroquinate synthase activity (GO:0003856);; Biological Process: aromatic amino acid family biosynthetic process (GO:0009073);; Molecular Function: oxidoreductase activity (GO:0016491);; Biological Process: oxidation-reduction process (GO:0055114);;	--	3-dehydroquinate synthase (EC 4.6.1.3)	K11646	3-dehydroquinate synthase II [EC:1.4.1.24]	--	--	--
CSS0013197.1	32.485	21.986	23.9984	47.5161	53.4324	42.5922	32.2647	16.2414	25.0411	27.978	23.7404	19.8413	GALM	sp|Q9GKX6|GALM_PIG Aldose 1-epimerase OS=Sus scrofa OX=9823 GN=GALM PE=2 SV=1	PREDICTED: aldose 1-epimerase [Vitis vinifera]	GO:0004034; GO:0030246; GO:0033499; GO:0006006; GO:0005737	Molecular Function: aldose 1-epimerase activity (GO:0004034);; Biological Process: hexose metabolic process (GO:0019318);; Molecular Function: carbohydrate binding (GO:0030246);;	Carbohydrate transport and metabolism	Aldose 1-epimerase	K01785	aldose 1-epimerase [EC:5.1.3.3]	--	--	--
CSS0009287.1	29.0418	31.2225	30.366	33.2495	32.019	28.215	25.0001	23.5265	20.9969	37.5228	33.8913	39.6946	GRS17	sp|Q9ZPH2|GRS17_ARATH Monothiol glutaredoxin-S17 OS=Arabidopsis thaliana OX=3702 GN=GRXS17 PE=1 SV=1	PREDICTED: monothiol glutaredoxin-S17 isoform X1 [Vitis vinifera]	GO:0051537; GO:0009055; GO:0046872; GO:0015035; GO:0009926; GO:0045454; GO:0006879; GO:0006974; GO:0072593; GO:0051726; GO:0009408; GO:0005623; GO:0005829; GO:0005634	Molecular Function: electron transfer activity (GO:0009055);; Molecular Function: protein disulfide oxidoreductase activity (GO:0015035);; Biological Process: cell redox homeostasis (GO:0045454);;	Posttranslational modification, protein turnover, chaperones	Glutaredoxin	K07390	monothiol glutaredoxin	--	--	--
CSS0019776.1	5.4126	19.7469	19.8503	7.73227	6.94488	14.8484	14.1824	3.57658	7.57928	63.0415	20.488	13.5972	--	--	hypothetical protein JCGZ_00882 [Jatropha curcas]	--	--	--	Domain of unknown function (DUF4228)	--	--	--	--	--
CSS0017234.1	7.731	7.7577	5.65168	8.77981	8.598	9.43633	7.79108	8.44381	7.76001	9.73759	8.42634	7.61092	--	--	PREDICTED: uncharacterized protein LOC100255618 isoform X1 [Vitis vinifera]	--	Biological Process: post-embryonic development (GO:0009791);; Biological Process: reproductive structure development (GO:0048608);;	--	--	--	--	--	--	--
CSS0035682.1	2.31087	2.19104	3.19767	1.8103	2.21512	2.96646	3.81179	1.96873	2.89064	1.83335	1.86448	2.31923	--	--	PREDICTED: uncharacterized protein LOC100257339 [Vitis vinifera]	--	--	General function prediction only	--	K08061	regulatory factor X 5	--	--	--
CSS0015985.1	1.20863	1.5938	0.80372	2.22458	1.09364	1.63885	1.18992	1.68619	1.45729	0.549485	1.45898	1.29632	--	--	hypothetical protein VITISV_016662 [Vitis vinifera]	--	--	--	--	--	--	--	--	--
CSS0033352.1	0.998598	1.23983	0.710069	1.26809	0.829881	0.09162	0.541999	0.668425	0.450912	1.00039	0.313424	0.522207	CID4	sp|Q94AM9|CID4_ARATH Polyadenylate-binding protein-interacting protein 4 OS=Arabidopsis thaliana OX=3702 GN=CID4 PE=2 SV=1	PREDICTED: polyadenylate-binding protein-interacting protein 4 isoform X2 [Vitis vinifera]	GO:0003729; GO:0003723; GO:0010603; GO:0034063; GO:0010494	--	--	Ataxin 2 SM domain	K23625	ataxin 2/2L	--	--	--
CSS0036243.1	45.2177	52.4599	63.0222	27.5691	24.1382	19.6001	38.9375	27.6371	19.0137	38.2493	32.1569	38.5222	RBP45	sp|Q9LEB4|RBP45_NICPL Polyadenylate-binding protein RBP45 OS=Nicotiana plumbaginifolia OX=4092 GN=RBP45 PE=1 SV=1	PREDICTED: polyadenylate-binding protein RBP45-like [Vitis vinifera]	GO:0008143; GO:0006397; GO:0005634	Molecular Function: nucleotide binding (GO:0000166);; Molecular Function: nucleic acid binding (GO:0003676);;	General function prediction only	RNA recognition motif. (a.k.a. RRM, RBD, or RNP domain)	K13201	nucleolysin TIA-1/TIAR	--	--	--
CSS0025985.1	74.9413	67.143	71.0351	31.9703	31.0188	30.2774	46.0592	45.5219	43.3928	54.4355	47.1419	53.6015	RBP45	sp|Q9LEB4|RBP45_NICPL Polyadenylate-binding protein RBP45 OS=Nicotiana plumbaginifolia OX=4092 GN=RBP45 PE=1 SV=1	PREDICTED: polyadenylate-binding protein RBP45-like [Vitis vinifera]	GO:0008143; GO:0006397; GO:0005634	Molecular Function: nucleotide binding (GO:0000166);; Molecular Function: nucleic acid binding (GO:0003676);;	General function prediction only	RNA recognition motif. (a.k.a. RRM, RBD, or RNP domain)	K13201	nucleolysin TIA-1/TIAR	--	--	--
CSS0016010.1	2.62122	1.57571	1.70444	3.84583	4.53734	2.27575	2.47371	3.66367	2.39971	1.54083	1.52999	0.855454	--	--	PREDICTED: uncharacterized protein LOC100257339 [Vitis vinifera]	--	--	General function prediction only	--	--	--	--	--	--
CSS0036232.1	3.35128	2.5763	1.58052	3.1568	3.7222	3.25511	2.74237	3.14948	2.79036	3.08332	2.81562	2.8947	--	--	PREDICTED: uncharacterized protein LOC100255618 isoform X1 [Vitis vinifera]	--	Biological Process: post-embryonic development (GO:0009791);; Biological Process: reproductive structure development (GO:0048608);;	--	--	--	--	--	--	--
CSS0035164.1	73.7865	88.0746	51.8589	22.7175	29.1202	18.2951	53.8243	19.7414	35.1679	57.7808	70.6019	58.0166	LRK10	sp|P93604|LRK10_WHEAT Rust resistance kinase Lr10 OS=Triticum aestivum OX=4565 GN=LRK10 PE=2 SV=1	PREDICTED: glycerophosphodiester phosphodiesterase protein kinase domain-containing GDPDL2-like [Vitis vinifera]	GO:0005524; GO:0004674; GO:0016021; GO:0005886	Molecular Function: protein serine/threonine kinase activity (GO:0004674);; Molecular Function: non-membrane spanning protein tyrosine kinase activity (GO:0004715);; Molecular Function: ATP binding (GO:0005524);; Biological Process: protein phosphorylation (GO:0006468);; Molecular Function: polysaccharide binding (GO:0030247);;	Signal transduction mechanisms	Protein kinase domain	K13415	protein brassinosteroid insensitive 1 [EC:2.7.10.1 2.7.11.1]	--	--	RLK-Pelle_LRK10L-2
CSS0038049.1	9.18726	7.99173	5.92333	3.22961	2.34974	1.36056	5.67749	14.9403	2.23742	8.55427	11.2085	8.26155	LRK10	sp|P93604|LRK10_WHEAT Rust resistance kinase Lr10 OS=Triticum aestivum OX=4565 GN=LRK10 PE=2 SV=1	PREDICTED: probable receptor-like protein kinase At5g39030 [Vitis vinifera]	GO:0005524; GO:0004674; GO:0016021; GO:0005886	--	Signal transduction mechanisms	Protein kinase domain	K13420	LRR receptor-like serine/threonine-protein kinase FLS2 [EC:2.7.11.1]	--	--	RLK-Pelle_LRK10L-2
CSS0028516.1	3.51295	3.62284	3.03306	2.85389	2.72984	2.84147	3.00377	3.13123	1.67147	3.02848	3.19244	2.7671	PP231	sp|Q9LUC2|PP231_ARATH Pentatricopeptide repeat-containing protein At3g14730 OS=Arabidopsis thaliana OX=3702 GN=PCMP-E31 PE=2 SV=1	PREDICTED: pentatricopeptide repeat-containing protein At3g14730 [Vitis vinifera]	GO:0009451; GO:0043231	--	General function prediction only	PPR repeat family	K17710	pentatricopeptide repeat domain-containing protein 1	--	--	--
CSS0028244.1	0.06295	0.452951	0.202415	0.137159	0.171953	0.298819	1.62922	1.85889	2.51681	0.099078	0.074477	0.092857	RKS1	sp|Q9ZT07|RKS1_ARATH G-type lectin S-receptor-like serine/threonine-protein kinase RKS1 OS=Arabidopsis thaliana OX=3702 GN=RKS1 PE=3 SV=3	S-locus lectin protein kinase family protein, putative [Theobroma cacao]	GO:0005524; GO:0005516; GO:0030246; GO:0004674; GO:0006468; GO:0048544; GO:0016021; GO:0005886	--	--	Protein tyrosine kinase	K13415	protein brassinosteroid insensitive 1 [EC:2.7.10.1 2.7.11.1]	--	--	RLK-Pelle_DLSV
CSS0014290.1	1.66089	2.25813	2.82145	2.03334	2.41935	1.64119	1.38911	1.73874	1.10992	1.352	1.4177	1.00792	--	--	PREDICTED: uncharacterized protein LOC100265372 [Vitis vinifera]	--	--	--	--	--	--	--	--	--
CSS0018322.1	3.71797	2.53269	1.86665	2.0227	1.90807	1.86664	2.41946	0.932316	3.14831	1.32652	2.07732	1.4412	--	--	PREDICTED: uncharacterized protein LOC100251871 [Vitis vinifera]	--	--	--	--	--	--	--	--	--
CSS0033600.1	35.0558	22.9857	21.0388	42.1938	45.867	48.4734	25.0808	14.7432	21.9466	28.5633	27.8166	30.7213	PIP	sp|P93732|PIP_ARATH Proline iminopeptidase OS=Arabidopsis thaliana OX=3702 GN=PIP PE=2 SV=3	PREDICTED: proline iminopeptidase isoform X1 [Nicotiana sylvestris]	GO:0004177; GO:0009507; GO:0005829; GO:0005739; GO:0099503	Molecular Function: aminopeptidase activity (GO:0004177);; Cellular Component: cytosol (GO:0005829);; Biological Process: proteolysis (GO:0006508);; Cellular Component: chloroplast (GO:0009507);;	--	Alpha/beta hydrolase family	K01259	proline iminopeptidase [EC:3.4.11.5]	--	--	--
CSS0039932.1	1.93512	1.63162	0.776378	3.29403	2.62019	4.13285	2.12233	3.01768	2.05437	3.66122	4.0701	3.24007	RKD4	sp|Q9LVU8|RKD4_ARATH Protein RKD4 OS=Arabidopsis thaliana OX=3702 GN=RKD4 PE=3 SV=1	RWP-RK domain-containing protein, putative [Theobroma cacao]	GO:0003677; GO:0003700; GO:0009793; GO:0005634	--	--	RWP-RK domain	K23460	Rab proteins geranylgeranyltransferase component A	RWP-RK	TF	--
CSS0026644.1	0.381548	0.503829	0.266158	0.599763	0.524367	0.547853	0.504908	0.573337	0.869572	0.841484	0.71668	0.818258	YTX2	sp|P14381|YTX2_XENLA Transposon TX1 uncharacterized 149 kDa protein OS=Xenopus laevis OX=8355 PE=4 SV=1	hypothetical protein VITISV_027610 [Vitis vinifera]	--	Molecular Function: transferase activity, transferring phosphorus-containing groups (GO:0016772);;	General function prediction only	zinc-binding in reverse transcriptase	K18819	inositol 3-alpha-galactosyltransferase [EC:2.4.1.123]	--	--	--
CSS0020945.1	15.2306	12.1859	8.31742	13.4612	13.7557	15.3797	12.1224	17.8734	17.1605	14.6745	15.3633	16.2874	APO4	sp|Q9LSZ0|APO4_ARATH APO protein 4, mitochondrial OS=Arabidopsis thaliana OX=3702 GN=APO4 PE=2 SV=2	PREDICTED: APO protein 4, mitochondrial [Vitis vinifera]	GO:0003723; GO:0005739	Molecular Function: RNA binding (GO:0003723);;	--	APO RNA-binding	--	--	--	--	--
CSS0042965.1	1.01145	0	0.161817	0.716192	0.375138	0.601548	0.570883	1.40867	1.20198	0.470951	0.375427	0.20711	PER27	sp|Q43735|PER27_ARATH Peroxidase 27 OS=Arabidopsis thaliana OX=3702 GN=PER27 PE=1 SV=1	PREDICTED: peroxidase 27 [Vitis vinifera]	GO:0020037; GO:0046872; GO:0004601; GO:0042744; GO:0006979; GO:0005576; GO:0009505; GO:0009506	Molecular Function: peroxidase activity (GO:0004601);; Biological Process: response to oxidative stress (GO:0006979);; Molecular Function: heme binding (GO:0020037);; Molecular Function: metal ion binding (GO:0046872);; Biological Process: oxidation-reduction process (GO:0055114);;	--	Peroxidase	K00430	peroxidase [EC:1.11.1.7]	--	--	--
CSS0050250.1	12.8567	11.5443	15.0067	16.5685	13.6285	14.5518	12.3565	12.2935	11.3375	11.3971	12.8401	12.145	PS13A	sp|Q8RWF0|PS13A_ARATH 26S proteasome non-ATPase regulatory subunit 13 homolog A OS=Arabidopsis thaliana OX=3702 GN=RPN9A PE=1 SV=1	PREDICTED: 26S proteasome non-ATPase regulatory subunit 13 homolog A [Vitis vinifera]	GO:0005198; GO:0043248; GO:0006511; GO:0005829; GO:0005634; GO:0000502; GO:0008541	Cellular Component: proteasome complex (GO:0000502);;	Posttranslational modification, protein turnover, chaperones	PCI domain	K03039	26S proteasome regulatory subunit N9	--	--	--
CSS0010106.1	6.18674	6.04309	6.45833	4.68217	5.40977	4.74075	5.26288	3.80393	4.08948	5.17656	5.04261	4.97609	DPH1	sp|Q54PW5|DPH1_DICDI 2-(3-amino-3-carboxypropyl)histidine synthase subunit 1 OS=Dictyostelium discoideum OX=44689 GN=dph1 PE=3 SV=1	PREDICTED: diphthamide biosynthesis protein 1 [Nelumbo nucifera]	GO:0016740; GO:0017183	Cellular Component: cytoplasm (GO:0005737);; Biological Process: peptidyl-diphthamide biosynthetic process from peptidyl-histidine (GO:0017183);;	Translation, ribosomal structure and biogenesis	Putative diphthamide synthesis protein	K07561	2-(3-amino-3-carboxypropyl)histidine synthase [EC:2.5.1.108]	--	--	--
CSS0017013.1	5.03761	4.29375	3.36546	9.17069	9.38801	10.6584	9.62961	6.8163	7.47698	6.26595	4.86895	5.12062	XLG3	sp|Q9C516|XLG3_ARATH Extra-large guanine nucleotide-binding protein 3 OS=Arabidopsis thaliana OX=3702 GN=XLG3 PE=1 SV=1	GTP-binding protein alpha subunit, gna, putative [Ricinus communis]	GO:0001664; GO:0031683; GO:0005525; GO:0003924; GO:0046872; GO:0007188; GO:2000280; GO:0009617; GO:0009723; GO:0005834; GO:0005634	Molecular Function: GTPase activity (GO:0003924);; Molecular Function: obsolete signal transducer activity (GO:0004871);; Molecular Function: GTP binding (GO:0005525);; Cellular Component: nucleus (GO:0005634);; Biological Process: obsolete GTP catabolic process (GO:0006184);; Biological Process: G protein-coupled receptor signaling pathway (GO:0007186);; Biological Process: gravitropism (GO:0009…	--	G-protein alpha subunit	K19729	guanine nucleotide-binding protein G(t) subunit alpha 3	--	--	--
CSS0011945.1	19.967	13.0531	9.32393	26.7322	29.3759	25.5668	14.3432	19.9946	14.9043	22.5776	21.8182	17.5387	PMK	sp|Q9C6T1|PMK_ARATH Phosphomevalonate kinase, peroxisomal OS=Arabidopsis thaliana OX=3702 GN=PMK PE=1 SV=1	PREDICTED: probable phosphomevalonate kinase [Vitis vinifera]	GO:0005524; GO:0004631; GO:0010142; GO:0019287; GO:0016126; GO:0005777	Molecular Function: phosphomevalonate kinase activity (GO:0004631);; Molecular Function: ATP binding (GO:0005524);; Biological Process: sterol biosynthetic process (GO:0016126);; Biological Process: phosphorylation (GO:0016310);; Biological Process: pentacyclic triterpenoid biosynthetic process (GO:0019745);;	Lipid transport and metabolism	GHMP kinases N terminal domain	K00938	phosphomevalonate kinase [EC:2.7.4.2]	--	--	--
CSS0044046.1	0.173611	0.439898	0.160388	0.036851	0.093993	0.162148	0.188832	0.043717	0.132915	0.172669	0.193815	0.423451	PPR68	sp|Q9C6T2|PPR68_ARATH Pentatricopeptide repeat-containing protein At1g31920 OS=Arabidopsis thaliana OX=3702 GN=PCMP-H11 PE=2 SV=1	tetratricopeptide repeat-like superfamily protein [Camellia sinensis var. sinensis]	GO:0008270; GO:0009451; GO:0043231	Biological Process: regulation of meristem growth (GO:0010075);; Biological Process: mRNA modification (GO:0016556);;	General function prediction only	PPR repeat family	K17710	pentatricopeptide repeat domain-containing protein 1	--	--	--
CSS0037028.1	0.479778	0.781815	0.095617	0.440843	0.74416	0.93368	0.384935	0.693731	0.391639	0.696252	0.396373	0.650444	YG31B	sp|Q99315|YG31B_YEAST Transposon Ty3-G Gag-Pol polyprotein OS=Saccharomyces cerevisiae (strain ATCC 204508 / S288c) OX=559292 GN=TY3B-G PE=1 SV=3	PREDICTED: LOW QUALITY PROTEIN: uncharacterized protein LOC104420520 [Eucalyptus grandis]	GO:0004190; GO:0005524; GO:0003677; GO:0003887; GO:0008233; GO:0004540; GO:0003723; GO:0003964; GO:0004523; GO:0008270; GO:0015074; GO:0006310; GO:0032197; GO:0005737; GO:0005634; GO:0000943	Molecular Function: RNA binding (GO:0003723);; Molecular Function: RNA-directed DNA polymerase activity (GO:0003964);; Biological Process: RNA-dependent DNA biosynthetic process (GO:0006278);; Biological Process: DNA integration (GO:0015074);;	General function prediction only	Chromo (CHRromatin Organisation MOdifier) domain	K12327	caldesmon	--	--	--
CSS0045756.1	2.57884	1.18566	0.52596	1.80243	1.90544	2.83454	4.73879	1.48402	2.64617	4.20145	3.02725	2.42684	--	--	PREDICTED: uncharacterized protein LOC102616497 [Citrus sinensis]	--	--	--	--	--	--	--	--	--
CSS0004410.1	30.8845	25.546	28.0278	32.4227	32.2089	29.2802	29.478	16.9173	18.9905	32.0232	32.0493	33.5536	AE7	sp|Q9C9G6|AE7_ARATH Protein AE7 OS=Arabidopsis thaliana OX=3702 GN=AE7 PE=1 SV=2	hypothetical protein MIMGU_mgv1a015430mg [Erythranthe guttata]	GO:0010209; GO:0007059; GO:0006259; GO:1990067; GO:0016226; GO:0009944; GO:2001022; GO:0106035; GO:0051726; GO:0042127; GO:0005737; GO:0005634	--	Function unknown	Domain of unknown function DUF59	--	--	--	--	--
CSS0042614.1	0.254877	0.37222	0.757762	1.14597	0.92294	0.410269	0.468923	1.22857	0.197859	1.42073	0.116273	0.235434	AE7	sp|Q9C9G6|AE7_ARATH Protein AE7 OS=Arabidopsis thaliana OX=3702 GN=AE7 PE=1 SV=2	hypothetical protein MIMGU_mgv1a015430mg [Erythranthe guttata]	GO:0010209; GO:0007059; GO:0006259; GO:1990067; GO:0016226; GO:0009944; GO:2001022; GO:0106035; GO:0051726; GO:0042127; GO:0005737; GO:0005634	--	Function unknown	Domain of unknown function DUF59	--	--	--	--	--
CSS0030140.1	0.112895	0.148038	0.091226	0.040797	0.333782	0.083006	0.035395	0.082617	0.059914	0.035427	0.147171	0.035013	XRN3	sp|Q9FQ03|XRN3_ARATH 5'-3' exoribonuclease 3 OS=Arabidopsis thaliana OX=3702 GN=XRN3 PE=1 SV=1	unnamed protein product [Coffea canephora]	GO:0004534; GO:0003676; GO:0008270; GO:0010587; GO:0006397; GO:0060149; GO:0071035; GO:0000967; GO:0005634	--	--	--	K20553	5'-3' exoribonuclease 4 [EC:3.1.13.-]	--	--	--
CSS0033502.1	4.13603	5.02101	5.03659	6.85046	8.78018	7.19376	7.72376	8.48783	6.35019	5.88586	7.11632	4.63069	NAL1	sp|B4XT64|NAL1_ORYSJ Protein NARROW LEAF 1 OS=Oryza sativa subsp. japonica OX=39947 GN=NAL1 PE=1 SV=1	PREDICTED: uncharacterized protein LOC100250825 isoform X1 [Vitis vinifera]	GO:0080006; GO:0010305; GO:2000024; GO:0010222; GO:0005737; GO:0005654	Molecular Function: catalytic activity (GO:0003824);; Biological Process: metabolic process (GO:0008152);;	--	--	K18545	streptogrisin B [EC:3.4.21.81]	--	--	--
CSS0001056.1	31.7011	9.63942	11.8953	45.343	51.8868	62.2276	43.5823	43.0038	37.2904	25.9433	28.3897	23.565	--	--	hypothetical protein F383_09329 [Gossypium arboreum]	--	--	General function prediction only	PPR repeat family	K17710	pentatricopeptide repeat domain-containing protein 1	--	--	--
CSS0001165.1	7.29573	5.38177	3.10487	8.07885	8.35307	9.63122	7.00014	8.0899	7.83279	6.16049	6.62445	6.48638	PP186	sp|O82178|PP186_ARATH Pentatricopeptide repeat-containing protein At2g35130 OS=Arabidopsis thaliana OX=3702 GN=At2g35130 PE=3 SV=1	PREDICTED: pentatricopeptide repeat-containing protein At2g35130 isoform X1 [Vitis vinifera]	--	--	General function prediction only	PPR repeat family	K17710	pentatricopeptide repeat domain-containing protein 1	--	--	--
CSS0007604.1	14.8332	9.45654	10.1805	33.9866	32.4447	26.9779	16.5506	28.9061	24.4825	26.8149	39.6169	25.2783	GCSH2	sp|O82179|GCSH2_ARATH Glycine cleavage system H protein 2, mitochondrial OS=Arabidopsis thaliana OX=3702 GN=GDH2 PE=2 SV=1	PREDICTED: glycine cleavage system H protein 2, mitochondrial-like [Nicotiana sylvestris]	GO:0005524; GO:0019464; GO:0005960; GO:0005739	Molecular Function: ATP binding (GO:0005524);; Cellular Component: glycine cleavage complex (GO:0005960);; Biological Process: glycine decarboxylation via glycine cleavage system (GO:0019464);;	Amino acid transport and metabolism	Glycine cleavage H-protein	K02437	glycine cleavage system H protein	--	--	--
CSS0030347.1	15.3728	15.5788	16.4381	15.2993	11.75	12.6953	15.1161	7.38766	14.918	7.37371	12.1854	9.44753	HINT1	sp|Q8GUN2|HINT1_ARATH Adenylylsulfatase HINT1 OS=Arabidopsis thaliana OX=3702 GN=HINT1 PE=1 SV=1	unnamed protein product [Coffea canephora]	GO:0047627; GO:0000166; GO:0009150; GO:0006790; GO:0009507; GO:0005829; GO:0005777; GO:0005886; GO:0099503	Molecular Function: catalytic activity (GO:0003824);; Molecular Function: protein kinase C binding (GO:0005080);; Biological Process: metabolic process (GO:0008152);; Molecular Function: zinc ion binding (GO:0008270);; Cellular Component: chloroplast (GO:0009507);;	Signal transduction mechanisms	HIT domain	K02503	histidine triad (HIT) family protein	--	--	--
CSS0046367.1	7.91676	6.31701	7.54558	9.45378	11.1201	9.91917	9.49556	8.98571	9.28687	8.2465	8.75447	7.15303	ARAD1	sp|Q6DBG8|ARAD1_ARATH Probable arabinosyltransferase ARAD1 OS=Arabidopsis thaliana OX=3702 GN=ARAD1 PE=1 SV=1	PREDICTED: probable arabinosyltransferase ARAD1 [Nelumbo nucifera]	GO:0016757; GO:0071555; GO:0045489; GO:0006486; GO:0005768; GO:0005794; GO:0000139; GO:0000138; GO:0016021; GO:0005802	--	--	Exostosin family	K23200	putative arabinosyltransferase [EC:2.4.2.-]	--	--	--
CSS0003552.1	100.37	104.285	100.341	158.381	144.747	129.572	103.024	95.1722	139.252	119.054	114.84	98.3491	RL6	sp|P34091|RL6_MESCR 60S ribosomal protein L6 OS=Mesembryanthemum crystallinum OX=3544 GN=RPL6 PE=2 SV=1	PREDICTED: 60S ribosomal protein L6-1-like [Pyrus x bretschneideri]	GO:0003735; GO:0006412; GO:0005840	Molecular Function: structural constituent of ribosome (GO:0003735);; Cellular Component: ribosome (GO:0005840);; Biological Process: translation (GO:0006412);;	Translation, ribosomal structure and biogenesis	Ribosomal protein L6e	K02934	large subunit ribosomal protein L6e	--	--	--
CSS0018921.1	23.3671	24.921	22.8785	21.0051	22.8856	20.9471	14.8393	24.2521	13.8129	7.92351	9.64635	8.94289	ORRM6	sp|Q9FX45|ORRM6_ARATH Organelle RRM domain-containing protein 6, chloroplastic OS=Arabidopsis thaliana OX=3702 GN=ORRM6 PE=1 SV=1	PREDICTED: glycine-rich RNA-binding protein 4, mitochondrial isoform X1 [Musa acuminata subsp. malaccensis]	GO:0003723; GO:1900871; GO:0016554; GO:0006397; GO:0051252; GO:0009507; GO:0005634; GO:1990904	Molecular Function: nucleotide binding (GO:0000166);; Molecular Function: RNA binding (GO:0003723);; Cellular Component: chloroplast (GO:0009507);;	General function prediction only	RNA recognition motif. (a.k.a. RRM, RBD, or RNP domain)	K13195	cold-inducible RNA-binding protein	--	--	--
CSS0016371.1	0.18527	0.15094	0.092087	0.407561	0.269834	0.82089	0.354239	1.77138	0.298971	0.297486	0.213484	0.176691	--	--	PREDICTED: ankyrin repeat-containing protein At5g02620-like [Vitis vinifera]	--	--	General function prediction only	Domain of unknown function	K20032	palmitoyltransferase ZDHHC13/17 [EC:2.3.1.225]	--	--	--
CSS0029637.1	3.7654	3.49342	2.91413	6.95241	5.34699	6.2681	5.30997	6.27962	4.45056	6.76183	6.20805	4.87725	--	--	PREDICTED: ankyrin repeat-containing protein At3g12360-like isoform X2 [Beta vulgaris subsp. vulgaris]	--	--	General function prediction only	Ankyrin repeats (3 copies)	K15503	serine/threonine-protein phosphatase 6 regulatory ankyrin repeat subunit B	--	--	--
CSS0044034.1	7.55914	8.7922	7.33511	7.85474	5.63996	6.13279	6.12656	3.89586	4.97147	6.31338	7.0512	4.54173	ITN1	sp|Q9C7A2|ITN1_ARATH Ankyrin repeat-containing protein ITN1 OS=Arabidopsis thaliana OX=3702 GN=ITN1 PE=1 SV=1	PREDICTED: uncharacterized protein LOC100260982 [Vitis vinifera]	GO:0034613; GO:0009651; GO:0016021; GO:0016020; GO:0005634; GO:0005886	--	General function prediction only	Domain of unknown function	K15503	serine/threonine-protein phosphatase 6 regulatory ankyrin repeat subunit B	--	--	--
CSS0036295.1	0.955345	1.23237	1.22806	1.90827	1.64252	3.52596	2.19143	3.02332	1.12129	2.33152	1.19071	1.35474	--	--	hypothetical protein JCGZ_10089 [Jatropha curcas]	--	--	--	--	--	--	--	--	--
CSS0048886.1	1.70728	1.26261	0.737327	2.17652	2.59528	2.02562	1.5834	1.95121	1.38976	2.48625	1.72232	1.34377	--	--	hypothetical protein VITISV_010028 [Vitis vinifera]	--	Molecular Function: nucleotide binding (GO:0000166);; Molecular Function: nucleic acid binding (GO:0003676);; Biological Process: DNA metabolic process (GO:0006259);; Molecular Function: transferase activity, transferring phosphorus-containing groups (GO:0016772);;	General function prediction only	--	--	--	--	--	--
CSS0040278.1	1.26444	0.056117	0.046798	3.82319	23.6128	20.0527	2.15265	4.26816	6.87118	3.80418	5.28444	7.64124	SNL6	sp|Q0JKZ0|SNL6_ORYSJ Cinnamoyl-CoA reductase-like SNL6 OS=Oryza sativa subsp. japonica OX=39947 GN=SNL6 PE=3 SV=1	PREDICTED: cinnamoyl-CoA reductase 2-like isoform X2 [Prunus mume]	GO:0003854; GO:0016491; GO:0016616; GO:0042742; GO:0009809; GO:0006694	Biological Process: cellular metabolic process (GO:0044237);; Molecular Function: dihydrokaempferol 4-reductase activity (GO:0045552);; Molecular Function: coenzyme binding (GO:0050662);; Biological Process: oxidation-reduction process (GO:0055114);; Biological Process: response to karrikin (GO:0080167);;	Defense mechanisms	3-beta hydroxysteroid dehydrogenase/isomerase family	K09753	cinnamoyl-CoA reductase [EC:1.2.1.44]	--	--	--
CSS0020287.1	15.3631	12.5743	11.7316	18.5273	15.1205	17.2658	14.7941	17.0759	16.52	15.2263	11.988	11.4042	TTC1	sp|Q99614|TTC1_HUMAN Tetratricopeptide repeat protein 1 OS=Homo sapiens OX=9606 GN=TTC1 PE=1 SV=1	Tetratricopeptide repeat (TPR)-like superfamily protein [Theobroma cacao]	GO:0051082; GO:0006457; GO:0005829; GO:0005778	Biological Process: response to stress (GO:0006950);; Molecular Function: Hsp90 protein binding (GO:0051879);;	General function prediction only	TPR repeat	K23002	RNA polymerase II-associated protein 3	--	--	--
CSS0035914.1	2.39599	1.61816	0.702138	2.56104	3.21812	2.70762	1.7455	6.14447	1.95895	1.11927	2.06264	1.74944	AFG1L	sp|Q8WV93|AFG1L_HUMAN AFG1-like ATPase OS=Homo sapiens OX=9606 GN=AFG1L PE=1 SV=2	hypothetical protein VITISV_002904 [Vitis vinifera]	GO:0005524; GO:0016887; GO:0006123; GO:0035694; GO:0007005; GO:0005737; GO:0031966; GO:0005739	Molecular Function: calmodulin binding (GO:0005516);; Molecular Function: ATP binding (GO:0005524);; Cellular Component: mitochondrion (GO:0005739);; Cellular Component: chloroplast (GO:0009507);;	General function prediction only	AFG1-like ATPase	K18798	peroxisome-assembly ATPase [EC:3.6.4.7]	--	--	--
CSS0012616.1	15.7343	12.9428	10.9126	7.88894	6.11444	7.38046	7.51171	42.1067	15.0535	13.417	17.0294	14.4346	TM208	sp|Q6NYP0|TM208_DANRE Transmembrane protein 208 OS=Danio rerio OX=7955 GN=tmem208 PE=2 SV=1	PREDICTED: transmembrane protein 208-like [Sesamum indicum]	GO:0006914; GO:0006624; GO:0005789; GO:0016021; GO:0043231; GO:0005773	Cellular Component: endoplasmic reticulum (GO:0005783);; Cellular Component: plasma membrane (GO:0005886);; Biological Process: ubiquitin-dependent protein catabolic process (GO:0006511);; Biological Process: photorespiration (GO:0009853);; Biological Process: response to misfolded protein (GO:0051788);; Biological Process: proteasome core complex assembly (GO:0080129);;	Function unknown	Protein of unknown function (DUF788)	--	--	--	--	--
CSS0010435.1	6.38959	4.67635	3.24614	9.36998	7.86916	7.86778	5.95698	4.91035	6.26157	5.3339	4.85081	4.99295	OFT38	sp|F4KF16|OFT38_ARATH O-fucosyltransferase 38 OS=Arabidopsis thaliana OX=3702 GN=OFUT38 PE=2 SV=1	PREDICTED: uncharacterized protein At1g04910 [Vitis vinifera]	GO:0016757; GO:0006004; GO:0005737; GO:0016021; GO:0005634	Cellular Component: nucleus (GO:0005634);; Cellular Component: cytoplasm (GO:0005737);;	--	GDP-fucose protein O-fucosyltransferase	K23280	rhamnogalacturonan I rhamnosyltransferase [EC:2.4.1.351]	--	--	--
CSS0001789.1	0.346758	0.202728	0.251761	0.168891	0.154652	0.024833	0.220726	0.903216	0.092051	0.17942	0.225985	0.271765	GCP2	sp|Q9M1S8|GCP2_ARATH Probable glutamate carboxypeptidase AMP1 OS=Arabidopsis thaliana OX=3702 GN=AMP1 PE=1 SV=3	PREDICTED: probable glutamate carboxypeptidase 2 isoform X1 [Nelumbo nucifera]	GO:0004180; GO:0046872; GO:0004181; GO:0009793; GO:0009908; GO:0010305; GO:0048507; GO:0009640; GO:0006508; GO:0010080; GO:0010081; GO:0010082; GO:0048364; GO:0005789; GO:0016021	--	--	Transferrin receptor-like dimerisation domain	K01301	N-acetylated-alpha-linked acidic dipeptidase [EC:3.4.17.21]	--	--	--
CSS0003445.1	0.800642	0.705904	0.205666	0.570977	1.23144	0.913346	0.512705	1.35723	0.42331	0.564713	0.623934	0.106327	MPRO1	sp|F4HTQ1|MPRO1_ARATH Probable thimet oligopeptidase OS=Arabidopsis thaliana OX=3702 GN=At1g67690 PE=3 SV=1	PREDICTED: probable thimet oligopeptidase [Prunus mume]	GO:0046872; GO:0004222; GO:0006518; GO:0006508; GO:0005737	Molecular Function: metallopeptidase activity (GO:0008237);;	Posttranslational modification, protein turnover, chaperones	--	K01392	thimet oligopeptidase [EC:3.4.24.15]	--	--	--
CSS0018349.1	13.5409	9.92851	7.99557	15.5021	11.9376	11.8256	9.87828	9.29466	7.26729	13.077	8.79363	9.96992	SRP72	sp|P33731|SRP72_CANLF Signal recognition particle subunit SRP72 OS=Canis lupus familiaris OX=9615 GN=SRP72 PE=1 SV=3	PREDICTED: signal recognition particle subunit SRP72 [Vitis vinifera]	GO:0008312; GO:0043022; GO:0005047; GO:0030911; GO:0042493; GO:0006614; GO:0005829; GO:0005783; GO:0005786	Cellular Component: signal recognition particle, endoplasmic reticulum targeting (GO:0005786);; Biological Process: SRP-dependent cotranslational protein targeting to membrane (GO:0006614);; Molecular Function: 7S RNA binding (GO:0008312);; Biological Process: DNA integration (GO:0015074);;	Intracellular trafficking, secretion, and vesicular transport	Tetratricopeptide repeat	K03108	signal recognition particle subunit SRP72	--	--	--
CSS0010000.1	5.90907	5.47764	2.26173	6.8567	5.25231	7.86827	6.30577	3.77355	5.85757	7.57472	5.48888	5.98239	TPS1	sp|Q2QWK9|TPS1_ORYSJ Probable thiamine biosynthetic bifunctional enzyme, chloroplastic OS=Oryza sativa subsp. japonica OX=39947 GN=Os12g0192500 PE=2 SV=2	PREDICTED: thiamine biosynthetic bifunctional enzyme TH1, chloroplastic isoform X2 [Vitis vinifera]	GO:0005524; GO:0008902; GO:0046872; GO:0008972; GO:0004789; GO:0009228; GO:0009229; GO:0009507; GO:0009570; GO:0005737	Molecular Function: thiamine-phosphate diphosphorylase activity (GO:0004789);; Molecular Function: hydroxymethylpyrimidine kinase activity (GO:0008902);; Molecular Function: phosphomethylpyrimidine kinase activity (GO:0008972);; Biological Process: thiamine biosynthetic process (GO:0009228);; Cellular Component: chloroplast stroma (GO:0009570);; Biological Process: phosphorylation (GO:0016310);;	--	Phosphomethylpyrimidine kinase	K14153	hydroxymethylpyrimidine kinase / phosphomethylpyrimidine kinase / thiamine-phosphate diphosphorylase [EC:2.7.1.49 2.7.4.7 2.5.1.3]	--	--	--
CSS0010728.1	3.26863	1.95003	0.516697	3.18052	0.462267	3.63291	1.54848	0.305118	1.08959	1.86488	1.45816	1.25818	--	--	--	--	--	--	--	--	--	--	--	--
CSS0038118.1	17.5066	15.5831	16.6144	20.0242	19.7511	18.3177	15.7463	18.4609	15.6124	16.3777	16.1439	15.2255	RBL15	sp|Q8LB17|RBL15_ARATH Rhomboid-like protein 15 OS=Arabidopsis thaliana OX=3702 GN=RBL15 PE=1 SV=2	PREDICTED: uncharacterized protein At3g58460 isoform X4 [Nelumbo nucifera]	GO:0051787; GO:0004252; GO:1990381; GO:0030968; GO:0030433; GO:0000839; GO:0030176	Molecular Function: serine-type endopeptidase activity (GO:0004252);; Cellular Component: integral component of membrane (GO:0016021);;	Function unknown	Rhomboid family	K09651	rhomboid domain-containing protein 1 [EC:3.4.21.-]	--	--	--
CSS0028407.1	1.22454	1.10164	1.2938	1.33987	1.41404	0.937682	1.03632	8.49686	1.0529	1.12036	0.933312	0.752404	POTD1	sp|P45168|POTD1_HAEIN Spermidine/putrescine-binding periplasmic protein 1 OS=Haemophilus influenzae (strain ATCC 51907 / DSM 11121 / KW20 / Rd) OX=71421 GN=potD-B PE=3 SV=1	PREDICTED: uncharacterized protein LOC104611539 isoform X4 [Nelumbo nucifera]	GO:0019808; GO:0015846; GO:0042597	Molecular Function: transporter activity (GO:0005215);; Molecular Function: zinc ion binding (GO:0008270);; Cellular Component: chloroplast envelope (GO:0009941);; Biological Process: polyamine transport (GO:0015846);; Molecular Function: polyamine binding (GO:0019808);; Cellular Component: periplasmic space (GO:0042597);;	--	Bacterial extracellular solute-binding protein	K11069	spermidine/putrescine transport system substrate-binding protein	--	--	--
CSS0050204.1	14.3584	16.8209	14.2154	9.64325	10.6534	8.35298	9.72602	8.93834	8.49042	6.80587	10.0637	12.2926	--	--	PREDICTED: uncharacterized protein LOC100242504 [Vitis vinifera]	--	Molecular Function: transporter activity (GO:0005215);; Cellular Component: chloroplast envelope (GO:0009941);; Biological Process: polyamine transport (GO:0015846);; Molecular Function: polyamine binding (GO:0019808);; Cellular Component: periplasmic space (GO:0042597);;	--	Bacterial extracellular solute-binding protein	K02055	putative spermidine/putrescine transport system substrate-binding protein	--	--	--
CSS0023755.1	0.745033	0.792284	0.232845	0.887718	1.40306	1.17133	0.731322	0.983645	0.656518	0.813883	0.872638	0.858424	POLR1	sp|Q94HW2|POLR1_ARATH Retrovirus-related Pol polyprotein from transposon RE1 OS=Arabidopsis thaliana OX=3702 GN=RE1 PE=2 SV=1	PREDICTED: uncharacterized protein LOC104417910 [Eucalyptus grandis]	GO:0004190; GO:0004519; GO:0046872; GO:0003676; GO:0003964; GO:0015074; GO:0006310	--	General function prediction only	Reverse transcriptase (RNA-dependent DNA polymerase)	K03549	KUP system potassium uptake protein	--	--	--
CSS0007227.1	0.198097	0.713227	0.227735	1.04128	0.690754	0.769406	0.445142	2.48027	1.06763	0.581401	0.224584	0.445363	ENDOV	sp|Q8N8Q3|ENDOV_HUMAN Endonuclease V OS=Homo sapiens OX=9606 GN=ENDOV PE=1 SV=1	PREDICTED: endonuclease V isoform X1 [Vitis vinifera]	GO:0003677; GO:0016888; GO:0016891; GO:0000287; GO:0003727; GO:0006281; GO:0005737; GO:0005730	--	General function prediction only	Endonuclease V	K21813	endonuclease V [EC:3.1.26.-]	--	--	--
CSS0041028.1	0.590919	0.418129	0.448661	0.593421	0.483052	0.668523	0.796178	0.992752	0.547435	0.361299	0.596276	0.373658	PPR8	sp|Q9LR69|PPR8_ARATH Pentatricopeptide repeat-containing protein At1g03540 OS=Arabidopsis thaliana OX=3702 GN=PCMP-E4 PE=2 SV=1	PREDICTED: pentatricopeptide repeat-containing protein At1g03540 [Vitis vinifera]	GO:0009451; GO:0043231	--	General function prediction only	PPR repeat	K17710	pentatricopeptide repeat domain-containing protein 1	--	--	--
CSS0034469.1	0.411079	0.578296	0.389913	0.440945	0.385	0.136941	0.530014	0.496346	0.096884	0.213807	0.124515	0.281386	PP118	sp|Q9C9U0|PP118_ARATH Pentatricopeptide repeat-containing protein At1g73710 OS=Arabidopsis thaliana OX=3702 GN=At1g73710 PE=2 SV=1	PREDICTED: pentatricopeptide repeat-containing protein At1g73710 [Vitis vinifera]	--	Biological Process: protein transport (GO:0015031);; Cellular Component: integral component of membrane (GO:0016021);;	General function prediction only	PPR repeat family	K17710	pentatricopeptide repeat domain-containing protein 1	--	--	--
CSS0029079.1	4.26815	3.7445	2.31572	2.85467	2.35891	3.84069	1.44892	1.75789	3.24429	11.7376	5.09284	3.42849	SCAM1	sp|Q9SKT3|SCAM1_ARATH Secretory carrier-associated membrane protein 1 OS=Arabidopsis thaliana OX=3702 GN=SCAMP1 PE=2 SV=1	hypothetical protein JCGZ_25834 [Jatropha curcas]	GO:0015031; GO:0005794; GO:0000139; GO:0016021; GO:0005886; GO:0055038; GO:0032588; GO:0030658	Cellular Component: early endosome (GO:0005769);; Cellular Component: plasma membrane (GO:0005886);; Biological Process: receptor-mediated endocytosis (GO:0006898);; Biological Process: protein transport (GO:0015031);; Cellular Component: integral component of membrane (GO:0016021);;	Intracellular trafficking, secretion, and vesicular transport	SCAMP family	K19995	secretory carrier-associated membrane protein	--	--	--
CSS0026789.1	8.45284	4.85461	4.44662	12.9536	11.3414	11.2175	5.66534	6.43772	9.42058	18.7779	8.56658	8.27386	SRF3	sp|Q6R2K3|SRF3_ARATH Protein STRUBBELIG-RECEPTOR FAMILY 3 OS=Arabidopsis thaliana OX=3702 GN=SRF3 PE=1 SV=1	PREDICTED: protein STRUBBELIG-RECEPTOR FAMILY 3-like, partial [Nicotiana sylvestris]	GO:0005524; GO:0004675; GO:0007623; GO:0006468; GO:0016021; GO:0005886	Molecular Function: transmembrane receptor protein tyrosine kinase activity (GO:0004714);; Molecular Function: ATP binding (GO:0005524);; Biological Process: protein phosphorylation (GO:0006468);; Cellular Component: integral component of membrane (GO:0016021);;	--	Protein tyrosine kinase	K13436	pto-interacting protein 1 [EC:2.7.11.1]	--	--	RLK-Pelle_LRR-V
CSS0049686.1	0.747487	1.62017	0.436286	0.181686	0.144704	0.106228	0.14715	0.260723	0.420948	0.561317	1.09665	0.728491	MIK2	sp|Q8VZG8|MIK2_ARATH MDIS1-interacting receptor like kinase 2 OS=Arabidopsis thaliana OX=3702 GN=MIK2 PE=1 SV=3	PREDICTED: probable LRR receptor-like serine/threonine-protein kinase At4g08850 [Vitis vinifera]	GO:0005524; GO:0004674; GO:0009755; GO:0010183; GO:0016021; GO:0005886; GO:0009506; GO:0090406	Molecular Function: kinase activity (GO:0016301);;	--	Protein kinase domain	K13420	LRR receptor-like serine/threonine-protein kinase FLS2 [EC:2.7.11.1]	--	--	RLK-Pelle_LRR-XI-1
CSS0038298.1	0.630377	1.0376	1.16825	0.876378	0.79758	0.772541	1.11105	1.58064	1.18088	0.447971	0.885599	0.34836	PT432	sp|Q9SUV2|PT432_ARATH Probable sugar phosphate/phosphate translocator At4g32390 OS=Arabidopsis thaliana OX=3702 GN=At4g32390 PE=3 SV=1	PREDICTED: probable sugar phosphate/phosphate translocator At5g25400 [Nelumbo nucifera]	GO:0015297; GO:0022857; GO:0008643; GO:0005768; GO:0005794; GO:0000138; GO:0016021; GO:0005886; GO:0005802	Cellular Component: endosome (GO:0005768);; Cellular Component: Golgi apparatus (GO:0005794);; Cellular Component: trans-Golgi network (GO:0005802);; Cellular Component: plasma membrane (GO:0005886);; Molecular Function: organic anion transmembrane transporter activity (GO:0008514);; Cellular Component: integral component of membrane (GO:0016021);;	--	Triose-phosphate Transporter family	K15280	solute carrier family 35, member C2	--	--	--
CSS0019069.1	58.1876	65.4974	69.9419	83.8514	74.6167	87.7766	62.5995	38.1659	39.88	43.1192	43.4638	32.0844	--	--	--	--	--	--	--	--	--	--	--	--
CSS0018316.1	95.8646	104.767	152.443	139.343	140.199	132.223	106.62	65.635	97.7771	58.4622	71.8507	52.1262	NH2L1	sp|Q5XH16|NH2L1_XENLA NHP2-like protein 1 OS=Xenopus laevis OX=8355 GN=snu13 PE=2 SV=1	NHP2-like protein 1 [Glycine soja]	GO:0030622; GO:0000398; GO:0042254; GO:0005730; GO:0005634; GO:0071005; GO:0046540; GO:0005690	Biological Process: endonucleolytic cleavage involved in rRNA processing (GO:0000478);; Biological Process: RNA methylation (GO:0001510);; Molecular Function: RNA binding (GO:0003723);; Cellular Component: nucleolus (GO:0005730);; Cellular Component: ribosome (GO:0005840);;	--	Ribosomal protein L7Ae/L30e/S12e/Gadd45 family	K12845	U4/U6 small nuclear ribonucleoprotein SNU13	--	--	--
CSS0037743.2	14.1489	10.0513	12.6392	12.5997	15.3044	12.4163	10.7561	10.3873	10.9074	10.9828	10.5489	10.0015	SC11A	sp|Q9R0P6|SC11A_MOUSE Signal peptidase complex catalytic subunit SEC11A OS=Mus musculus OX=10090 GN=Sec11a PE=1 SV=1	unnamed protein product [Coffea canephora]	GO:0008233; GO:0008236; GO:0006465; GO:0016021; GO:0005787	Cellular Component: endoplasmic reticulum (GO:0005783);; Cellular Component: plasma membrane (GO:0005886);; Biological Process: signal peptide processing (GO:0006465);; Biological Process: proteolysis (GO:0006508);; Molecular Function: peptidase activity (GO:0008233);; Cellular Component: chloroplast (GO:0009507);; Biological Process: systemic acquired resistance (GO:0009627);; Cellular Component…	Intracellular trafficking, secretion, and vesicular transport	Peptidase S24-like	K13280	signal peptidase I [EC:3.4.21.89]	--	--	--
CSS0020825.1	48.7531	54.003	36.3624	55.9599	54.3304	45.9796	38.635	35.7939	37.0206	62.0405	54.8457	54.1731	EIF3A	sp|Q9LD55|EIF3A_ARATH Eukaryotic translation initiation factor 3 subunit A OS=Arabidopsis thaliana OX=3702 GN=TIF3A1 PE=1 SV=1	PREDICTED: eukaryotic translation initiation factor 3 subunit A [Vitis vinifera]	GO:0003729; GO:0003743; GO:0001732; GO:0002188; GO:0006413; GO:0005829; GO:0016282; GO:0033290; GO:0005852; GO:0071540; GO:0071541; GO:0043614; GO:0005886	Biological Process: formation of translation preinitiation complex (GO:0001731);; Molecular Function: translation initiation factor activity (GO:0003743);; Cellular Component: cytosol (GO:0005829);; Cellular Component: eukaryotic translation initiation factor 3 complex (GO:0005852);; Cellular Component: plasma membrane (GO:0005886);; Biological Process: regulation of translational initiation (GO:…	Translation, ribosomal structure and biogenesis	PCI domain	K03254	translation initiation factor 3 subunit A	--	--	--
CSS0001967.1	5.66463	6.22639	5.96565	4.08561	4.17809	5.66183	3.78966	9.35607	5.44162	6.94168	5.32218	5.86849	EKI	sp|O81024|EKI_ARATH Probable ethanolamine kinase OS=Arabidopsis thaliana OX=3702 GN=EMB1187 PE=2 SV=1	PREDICTED: probable ethanolamine kinase [Nicotiana sylvestris]	GO:0005524; GO:0004305; GO:0006646; GO:0008654; GO:0005886	Molecular Function: kinase activity (GO:0016301);; Biological Process: phosphorylation (GO:0016310);; Biological Process: glycerophospholipid biosynthetic process (GO:0046474);;	Lipid transport and metabolism	Choline/ethanolamine kinase	K00894	ethanolamine kinase [EC:2.7.1.82]	--	--	--
CSS0003462.1	21.0577	17.7099	13.2711	10.2476	12.4655	11.6354	21.3575	20.4855	21.8783	12.3479	14.3203	11.865	FBK22	sp|Q93W93|FBK22_ARATH F-box/kelch-repeat protein At1g55270 OS=Arabidopsis thaliana OX=3702 GN=At1g55270 PE=2 SV=1	F-box/kelch-repeat protein [Morus notabilis]	GO:2000762	--	General function prediction only	Kelch motif	K10457	kelch-like protein 20	--	--	--
CSS0037158.1	7.65043	4.05259	4.76033	8.00742	7.56598	7.60046	6.91272	6.31851	6.44245	8.21719	5.36969	9.60203	--	--	unnamed protein product [Coffea canephora]	--	Biological Process: phosphatidylinositol biosynthetic process (GO:0006661);;	--	--	--	--	--	--	--
CSS0033485.1	9.33991	6.86714	5.62713	11.9282	10.4463	11.6978	11.859	10.4039	11.324	7.92397	7.28114	6.27672	MED17	sp|F4K460|MED17_ARATH Mediator of RNA polymerase II transcription subunit 17 OS=Arabidopsis thaliana OX=3702 GN=MED17 PE=1 SV=1	PREDICTED: mediator of RNA polymerase II transcription subunit 17 [Vitis vinifera]	GO:0003712; GO:0035196; GO:0006357; GO:0070847; GO:0016592	Molecular Function: transcription coregulator activity (GO:0001104);; Biological Process: regulation of transcription by RNA polymerase II (GO:0006357);; Cellular Component: mediator complex (GO:0016592);;	--	Subunit 17 of Mediator complex	K15133	mediator of RNA polymerase II transcription subunit 17	--	--	--
CSS0026099.1	113.118	78.3494	50.3214	527.348	402.647	505.213	150.294	63.5202	166.921	167.663	107.941	95.5779	--	--	PREDICTED: uncharacterized protein LOC104099009 [Nicotiana tomentosiformis]	--	Molecular Function: lyase activity (GO:0016829);;	--	Glyoxalase-like domain	K08234	glyoxylase I family protein	--	--	--
CSS0017607.1	0.553613	0.369926	0.254889	0.184611	0.64455	0.35846	0.586879	0.557111	0.070862	1.19446	0.88343	1.08314	Y1137	sp|O64783|Y1137_ARATH G-type lectin S-receptor-like serine/threonine-protein kinase At1g61370 OS=Arabidopsis thaliana OX=3702 GN=At1g61370 PE=3 SV=2	unnamed protein product [Coffea canephora]	GO:0005524; GO:0005516; GO:0030246; GO:0004674; GO:0045087; GO:0006468; GO:0048544; GO:0016021; GO:0005886	--	--	Protein tyrosine kinase	K13430	serine/threonine-protein kinase PBS1 [EC:2.7.11.1]	--	--	RLK-Pelle_DLSV
CSS0005441.1	0.516318	0.828912	0.249148	1.00188	1.01594	0.938072	0.807626	0.892099	0.682754	0.716971	0.808718	0.529268	FRYL	sp|O94915|FRYL_HUMAN Protein furry homolog-like OS=Homo sapiens OX=9606 GN=FRYL PE=1 SV=2	PREDICTED: protein furry homolog-like [Nicotiana tomentosiformis]	GO:0000902; GO:0031175; GO:0005938; GO:0030427	--	General function prediction only	Cell morphogenesis central region	K08052	neurofibromin 1	--	--	--
CSS0014663.1	13.706	5.29718	3.00775	27.6856	22.8987	30.3141	16.3631	8.00871	13.1129	16.7156	10.1635	14.188	AVT6A	sp|Q9LI61|AVT6A_ARATH Amino acid transporter AVT6A OS=Arabidopsis thaliana OX=3702 GN=AVT6A PE=2 SV=1	putative sodium-coupled neutral amino acid transporter 6 [Gossypium arboreum]	GO:0015171; GO:0003333; GO:0016021; GO:0005774; GO:0005773	Cellular Component: integral component of membrane (GO:0016021);;	Amino acid transport and metabolism	Transmembrane amino acid transporter protein	K14207	solute carrier family 38 (sodium-coupled neutral amino acid transporter), member 2	--	--	--
CSS0020148.1	20.6874	22.9822	7.34249	13.7671	28.4655	9.61166	5.23742	5.48206	7.86993	30.1064	24.3427	29.7486	SRRM2	sp|Q9UQ35|SRRM2_HUMAN Serine/arginine repetitive matrix protein 2 OS=Homo sapiens OX=9606 GN=SRRM2 PE=1 SV=2	PREDICTED: protein starmaker isoform X2 [Nicotiana tomentosiformis]	GO:0070742; GO:0003729; GO:0047485; GO:0003723; GO:0000398; GO:0015030; GO:0071013; GO:0016607; GO:0005654; GO:0005634; GO:0071007; GO:0071005	--	RNA processing and modification	cwf21 domain	K13172	serine/arginine repetitive matrix protein 2	--	--	--
CSS0024909.1	21.5315	31.0579	23.4926	16.8549	18.6293	20.2632	23.1156	22.9718	16.4803	23.5699	24.5201	29.411	--	--	PREDICTED: uncharacterized protein LOC105159582 isoform X1 [Sesamum indicum]	--	--	--	Protein of unknown function (DUF1997)	--	--	--	--	--
CSS0014237.1	0.684403	1.1864	0.818806	0.504457	0.85081	0.358694	0.344632	2.25001	0.357278	0.960107	0.210413	0.773095	RNLS	sp|Q48MT7|RNLS_PSE14 Renalase OS=Pseudomonas savastanoi pv. phaseolicola (strain 1448A / Race 6) OX=264730 GN=PSPPH_1014 PE=1 SV=1	PREDICTED: uncharacterized protein LOC104612410 isoform X1 [Nelumbo nucifera]	GO:0071949; GO:0051287; GO:0050661; GO:0050664	--	--	NAD(P)-binding Rossmann-like domain	K18208	renalase [EC:1.6.3.5]	--	--	--
CSS0008361.1	7.36218	7.53477	4.28709	6.87666	7.18757	8.08764	5.86957	4.68306	6.42964	5.79896	5.60053	4.46782	TSTF	sp|Q54K14|TSTF_DICDI TSET complex member tstF OS=Dictyostelium discoideum OX=44689 GN=tstF PE=1 SV=1	PREDICTED: uncharacterized protein LOC105172480 [Sesamum indicum]	--	--	--	WD domain, G-beta repeat	K11127	telomerase protein component 1	--	--	--
CSS0019880.1	31.7722	38.154	36.3818	28.6175	30.8164	26.0152	20.6839	2.23704	11.031	38.7018	28.5076	31.825	--	--	PREDICTED: uncharacterized protein LOC104228458 [Nicotiana sylvestris]	--	--	--	--	--	--	--	--	--
CSS0014503.1	105.044	134.341	151.406	135.821	139.097	146.253	166.102	188.127	144.69	135.303	110.669	91.4569	APC13	sp|Q8L981|APC13_ARATH Anaphase-promoting complex subunit 13 OS=Arabidopsis thaliana OX=3702 GN=APC13 PE=1 SV=1	PREDICTED: uncharacterized protein LOC100267427 [Vitis vinifera]	GO:0007049; GO:0051301; GO:0010229; GO:0048827; GO:0010152; GO:0061614; GO:0070979; GO:0005680	Cellular Component: anaphase-promoting complex (GO:0005680);; Biological Process: photomorphogenesis (GO:0009640);; Biological Process: embryo development ending in seed dormancy (GO:0009793);; Biological Process: seed germination (GO:0009845);; Biological Process: regulation of flower development (GO:0009909);; Biological Process: meristem structural organization (GO:0009933);; Biological Proces…	--	--	K12456	anaphase-promoting complex subunit 13	--	--	--
CSS0007506.1	38.5956	12.9496	17.6215	9.77866	13.5447	9.64989	22.1913	28.9657	13.6203	11.6867	5.08738	14.185	--	--	PREDICTED: uncharacterized protein LOC104243790 [Nicotiana sylvestris]	--	Cellular Component: nucleus (GO:0005634);;	--	--	--	--	--	--	--
CSS0046016.1	2.37397	2.90032	2.41669	2.25163	2.70447	2.17119	1.93497	4.26217	0.905619	2.10977	2.15904	1.91891	SETD3	sp|A9X1D0|SETD3_PAPAN Actin-histidine N-methyltransferase OS=Papio anubis OX=9555 GN=SETD3 PE=3 SV=1	PREDICTED: histone-lysine N-methyltransferase setd3 [Pyrus x bretschneideri]	GO:0003779; GO:0046975; GO:0042800; GO:0018064; GO:0001102; GO:0003713; GO:0030047; GO:0010452; GO:0018021; GO:0018027; GO:0018026; GO:0018023; GO:0051149; GO:0045944; GO:0045893; GO:0070472; GO:0005737; GO:0000790	--	General function prediction only	Rubisco LSMT substrate-binding	K19199	protein-histidine N-methyltransferase [EC:2.1.1.85]	SET	TR	--
CSS0039046.1	0.320783	0.385934	0.356277	0.333536	0.03649	0.060592	0.204144	0.057832	0.382914	0.264529	0.415228	0.279995	SCP7	sp|Q9SQX6|SCP7_ARATH Serine carboxypeptidase-like 7 OS=Arabidopsis thaliana OX=3702 GN=SCPL7 PE=2 SV=1	serine carboxypeptidase, putative [Ricinus communis]	GO:0004185; GO:0016747; GO:0019748; GO:0005576	Molecular Function: hydrolase activity (GO:0016787);;	--	Serine carboxypeptidase	K16296	serine carboxypeptidase-like clade I [EC:3.4.16.-]	--	--	--
CSS0029226.1	0.673279	4.86927	9.48108	3.08181	3.29053	4.13939	4.65093	3.83156	3.80736	1.47135	2.34366	2.17652	CML25	sp|Q9FYK2|CML25_ARATH Probable calcium-binding protein CML25 OS=Arabidopsis thaliana OX=3702 GN=CML25 PE=2 SV=1	PREDICTED: probable calcium-binding protein CML25 [Nicotiana sylvestris]	GO:0005509; GO:0009409; GO:0048767; GO:0005737; GO:0005634	Molecular Function: calcium ion binding (GO:0005509);; Molecular Function: oxidoreductase activity (GO:0016491);;	Signal transduction mechanisms	EF hand	K13448	calcium-binding protein CML	--	--	--
CSS0019353.1	44.4527	62.5558	59.7742	48.3899	46.7955	48.018	41.0409	38.6099	27.8892	48.2879	49.993	57.1191	Y2168	sp|Q9ZU96|Y2168_ARATH Ankyrin repeat-containing protein At2g01680 OS=Arabidopsis thaliana OX=3702 GN=At2g01680 PE=2 SV=1	PREDICTED: ankyrin repeat-containing protein At2g01680 [Sesamum indicum]	GO:0016021; GO:0005886	Cellular Component: plasma membrane (GO:0005886);;	General function prediction only	Ankyrin repeats (many copies)	K15503	serine/threonine-protein phosphatase 6 regulatory ankyrin repeat subunit B	--	--	--
CSS0024241.1	10.4318	7.5963	5.12826	16.348	14.5745	14.5925	8.46838	9.98549	9.85402	14.9327	10.4716	9.37674	VAC14	sp|Q9ZU97|VAC14_ARATH Protein VAC14 homolog OS=Arabidopsis thaliana OX=3702 GN=VAC14 PE=1 SV=2	PREDICTED: protein VAC14 homolog [Sesamum indicum]	GO:0006661; GO:0033674; GO:0010008; GO:0000306; GO:0070772; GO:0005774	Cellular Component: vacuolar membrane (GO:0005774);; Molecular Function: kinase activator activity (GO:0019209);; Biological Process: positive regulation of phosphorylation (GO:0042327);;	Function unknown	Vacuolar protein 14 C-terminal Fig4p binding	K15305	vacuole morphology and inheritance protein 14	--	--	--
CSS0012816.1	5.33673	3.05106	2.60225	5.15879	6.74002	4.91447	3.71662	3.7525	2.40838	2.30547	6.21943	7.08277	NU155	sp|F4HXV6|NU155_ARATH Nuclear pore complex protein NUP155 OS=Arabidopsis thaliana OX=3702 GN=NUP155 PE=1 SV=1	unnamed protein product [Vitis vinifera]	GO:0017056; GO:0051028; GO:0006913; GO:0006606; GO:0036228; GO:0006405; GO:0000972; GO:0005643; GO:0044611; GO:0005730; GO:0005886; GO:0009506	--	--	Non-repetitive/WGA-negative nucleoporin C-terminal	K14312	nuclear pore complex protein Nup155	--	--	--
CSS0017291.1	5.80741	3.60563	3.74358	5.52461	4.69464	4.01864	3.70365	3.10385	5.68725	2.48308	2.86589	3.29158	SIGA	sp|O24629|SIGA_ARATH RNA polymerase sigma factor sigA OS=Arabidopsis thaliana OX=3702 GN=SIGA PE=1 SV=1	PREDICTED: RNA polymerase sigma factor sigA [Sesamum indicum]	GO:0003677; GO:0003700; GO:0016987; GO:0071482; GO:0071461; GO:0006352; GO:0080005; GO:2001141; GO:0006355; GO:0009507	Molecular Function: DNA binding (GO:0003677);; Molecular Function: DNA-binding transcription factor activity (GO:0003700);; Biological Process: DNA-templated transcription, initiation (GO:0006352);; Biological Process: regulation of transcription, DNA-templated (GO:0006355);; Molecular Function: sigma factor activity (GO:0016987);;	--	Sigma-70, region 4	K03086	RNA polymerase primary sigma factor	--	--	--
CSS0044357.1	4.218	4.40896	4.63663	5.67915	5.02694	4.77063	3.95928	3.23483	5.79526	5.73352	4.36747	4.85132	SIGA	sp|O24629|SIGA_ARATH RNA polymerase sigma factor sigA OS=Arabidopsis thaliana OX=3702 GN=SIGA PE=1 SV=1	PREDICTED: RNA polymerase sigma factor sigA [Sesamum indicum]	GO:0003677; GO:0003700; GO:0016987; GO:0071482; GO:0071461; GO:0006352; GO:0080005; GO:2001141; GO:0006355; GO:0009507	Biological Process: transcription, DNA-templated (GO:0006351);;	--	--	K15305	vacuole morphology and inheritance protein 14	--	--	--
CSS0039613.1	4.19218	4.21624	2.2824	3.51107	3.26459	3.14663	1.39962	1.75672	1.68866	3.21246	3.16771	3.17223	APC4	sp|O65418|APC4_ARATH Anaphase-promoting complex subunit 4 OS=Arabidopsis thaliana OX=3702 GN=APC4 PE=2 SV=2	PREDICTED: anaphase-promoting complex subunit 4-like isoform X1 [Vitis vinifera]	GO:0031145; GO:0007049; GO:0051301; GO:0009793; GO:0048481; GO:0045842; GO:0070979; GO:0005680; GO:0034399; GO:0005634	Molecular Function: nucleotide binding (GO:0000166);; Cellular Component: anaphase-promoting complex (GO:0005680);; Biological Process: embryo development (GO:0009790);; Biological Process: regulation of mitotic metaphase/anaphase transition (GO:0030071);; Biological Process: anaphase-promoting complex-dependent catabolic process (GO:0031145);; Biological Process: plant ovule development (GO:0048…	--	Anaphase-promoting complex, cyclosome, subunit 4	K03351	anaphase-promoting complex subunit 4	--	--	--
CSS0007548.1	8.25653	9.49997	6.80494	7.25129	9.4927	8.71746	9.22952	5.70603	9.47894	16.3155	17.1619	11.0355	CB60B	sp|Q9FKL6|CB60B_ARATH Calmodulin-binding protein 60 B OS=Arabidopsis thaliana OX=3702 GN=CBP60B PE=2 SV=1	PREDICTED: uncharacterized protein LOC100256775 [Vitis vinifera]	GO:0005516; GO:0003700; GO:0043565; GO:0080142; GO:0005634	--	--	Calmodulin binding protein-like	--	--	--	--	--
CSS0038663.1	17.1345	14.815	9.62813	14.5583	13.6978	14.3714	19.9519	20.2514	21.0103	23.5856	20.3623	20.0058	SPHK1	sp|Q8L7L1|SPHK1_ARATH Sphingosine kinase 1 OS=Arabidopsis thaliana OX=3702 GN=SPHK1 PE=1 SV=1	unnamed protein product [Vitis vinifera]	GO:0005524; GO:0017050; GO:0003951; GO:0008481; GO:0071215; GO:0009737; GO:0009845; GO:0006665; GO:0009705; GO:0005773	Molecular Function: ceramide kinase activity (GO:0001729);; Molecular Function: diacylglycerol kinase activity (GO:0004143);; Biological Process: protein kinase C-activating G protein-coupled receptor signaling pathway (GO:0007205);; Molecular Function: sphinganine kinase activity (GO:0008481);; Cellular Component: plant-type vacuole membrane (GO:0009705);; Biological Process: response to abscisi…	--	Diacylglycerol kinase catalytic domain	K04718	sphingosine kinase [EC:2.7.1.91]	--	--	--
CSS0012633.1	10.0071	10.3364	8.00903	9.36881	9.5605	9.35203	7.12873	7.23142	6.63428	10.8616	10.8408	11.0514	Y7633	sp|Q0D5G4|Y7633_ORYSJ B3 domain-containing protein Os07g0563300 OS=Oryza sativa subsp. japonica OX=39947 GN=Os07g0563300 PE=3 SV=2	PREDICTED: B3 domain-containing protein Os07g0563300 isoform X1 [Vitis vinifera]	GO:0003677; GO:0008270; GO:0005634	--	--	B3 DNA binding domain	K09287	RAV-like factor	B3	TF	--
CSS0014754.2	36.8766	35.9947	44.4128	65.3063	61.4092	65.4731	48.786	51.9865	40.9258	56.2188	48.1548	50.7024	VP282	sp|Q9S9T7|VP282_ARATH Vacuolar protein sorting-associated protein 28 homolog 2 OS=Arabidopsis thaliana OX=3702 GN=VPS28-2 PE=1 SV=2	VPS28 protein 2 [Populus trichocarpa]	GO:0044877; GO:0043328; GO:0005829; GO:0000813	Cellular Component: ESCRT I complex (GO:0000813);; Molecular Function: transporter activity (GO:0005215);; Molecular Function: protein binding (GO:0005515);; Cellular Component: nucleus (GO:0005634);; Biological Process: transport (GO:0006810);;	Intracellular trafficking, secretion, and vesicular transport	VPS28 protein	K12184	ESCRT-I complex subunit VPS28	--	--	--
CSS0030638.1	20.2833	16.574	8.09939	10.2435	7.81355	8.41602	9.91078	8.66645	7.46579	6.98563	6.98231	5.20625	AGD5	sp|Q9FL69|AGD5_ARATH ADP-ribosylation factor GTPase-activating protein AGD5 OS=Arabidopsis thaliana OX=3702 GN=AGD5 PE=1 SV=1	PREDICTED: probable ADP-ribosylation factor GTPase-activating protein AGD5 [Vitis vinifera]	GO:0030276; GO:0005096; GO:0046872; GO:0090630; GO:0035652; GO:0050829; GO:0010227; GO:0060866; GO:0030308; GO:0060858; GO:0030136; GO:0005829; GO:0005768; GO:0005802	--	Signal transduction mechanisms	Putative GTPase activating protein for Arf	K12486	stromal membrane-associated protein	--	--	--
CSS0048997.1	63.3687	47.3646	54.8894	58.7103	58.6829	56.5895	73.3436	68.519	76.3923	48.309	57.7493	56.1799	T184C	sp|Q3TPR7|T184C_MOUSE Transmembrane protein 184C OS=Mus musculus OX=10090 GN=Tmem184c PE=2 SV=1	conserved hypothetical protein [Ricinus communis]	GO:0016021	--	Signal transduction mechanisms	Organic solute transporter Ostalpha	K14360	organic solute transporter subunit alpha	--	--	--
CSS0010166.1	0.041397	0.161633	0.049519	0.136986	0.181152	0.276376	0.278074	1.03218	0.168975	0.040076	0.123192	0.277457	BGAL6	sp|Q10NX8|BGAL6_ORYSJ Beta-galactosidase 6 OS=Oryza sativa subsp. japonica OX=39947 GN=Os03g0255100 PE=1 SV=2	beta-galactosidase, putative [Ricinus communis]	GO:0004565; GO:0030246; GO:0005975; GO:0048046; GO:0005618; GO:0005773	Molecular Function: beta-galactosidase activity (GO:0004565);; Biological Process: carbohydrate metabolic process (GO:0005975);; Molecular Function: carbohydrate binding (GO:0030246);;	Carbohydrate transport and metabolism	Galactose binding lectin domain	K12309	beta-galactosidase [EC:3.2.1.23]	--	--	--
CSS0049882.1	117.57	67.6147	71.0589	145.778	133.723	134.159	80.6271	56.5752	81.3959	99.1602	101.485	114.181	QORX	sp|Q53FA7|QORX_HUMAN Quinone oxidoreductase PIG3 OS=Homo sapiens OX=9606 GN=TP53I3 PE=1 SV=2	oxidoreductase family protein [Populus trichocarpa]	GO:0070402; GO:0003960; GO:0042803; GO:0048038; GO:0006739; GO:0042981; GO:0005829	Molecular Function: nucleotide binding (GO:0000166);; Cellular Component: cytosol (GO:0005829);; Molecular Function: zinc ion binding (GO:0008270);; Biological Process: response to symbiotic fungus (GO:0009610);; Molecular Function: oxidoreductase activity (GO:0016491);; Biological Process: oxidation-reduction process (GO:0055114);;	--	Zinc-binding dehydrogenase	K10133	tumor protein p53-inducible protein 3 [EC:1.-.-.-]	--	--	--
CSS0038055.1	89.5162	99.278	100.197	50.4904	57.7508	45.2793	50.1642	48.9145	48.5971	41.7894	59.7074	52.3062	RK10	sp|O80362|RK10_TOBAC 50S ribosomal protein L10, chloroplastic OS=Nicotiana tabacum OX=4097 GN=RPL10 PE=2 SV=1	PREDICTED: 50S ribosomal protein L10, chloroplastic [Nicotiana tomentosiformis]	GO:0019843; GO:0003735; GO:0042254; GO:0006412; GO:0009507; GO:0015934	Cellular Component: chloroplast stroma (GO:0009570);; Molecular Function: rRNA binding (GO:0019843);; Cellular Component: cytosolic ribosome (GO:0022626);; Biological Process: ribosome biogenesis (GO:0042254);;	--	Ribosomal protein L10	K02864	large subunit ribosomal protein L10	--	--	--
CSS0028521.1	4.98351	9.99095	11.4081	8.43056	11.293	8.70736	7.90156	17.1748	6.45577	6.11247	11.4868	3.68219	--	--	--	--	--	--	--	--	--	--	--	--
CSS0005173.1	16.4857	11.0234	10.1061	27.048	32.1924	31.6408	33.7734	30.7836	31.6882	27.0495	24.9367	24.5832	ENDO4	sp|F4JJL0|ENDO4_ARATH Endonuclease 4 OS=Arabidopsis thaliana OX=3702 GN=ENDO4 PE=1 SV=1	hypothetical protein CICLE_v10015663mg [Citrus clementina]	GO:0004519; GO:0004521; GO:0046872; GO:0003676; GO:0000014; GO:0006308; GO:0090502	Molecular Function: nucleic acid binding (GO:0003676);; Molecular Function: endonuclease activity (GO:0004519);; Biological Process: DNA catabolic process (GO:0006308);;	--	S1/P1 Nuclease	K05986	nuclease S1 [EC:3.1.30.1]	--	--	--
CSS0045641.1	0.961118	2.86202	1.14315	0.537685	0.171114	0.691867	0.298821	0.233137	0.531426	0.864754	1.23411	0.875468	NDA1	sp|Q8GWA1|NDA1_ARATH Internal alternative NAD(P)H-ubiquinone oxidoreductase A1, mitochondrial OS=Arabidopsis thaliana OX=3702 GN=NDA1 PE=2 SV=1	hypothetical protein PRUPE_ppa003771mg [Prunus persica]	GO:0003954; GO:0003959; GO:0071482; GO:0055114; GO:0031304; GO:0005759; GO:0005739; GO:0005777	Molecular Function: NADH dehydrogenase (ubiquinone) activity (GO:0008137);; Molecular Function: flavin adenine dinucleotide binding (GO:0050660);; Biological Process: oxidation-reduction process (GO:0055114);;	Energy production and conversion	Pyridine nucleotide-disulphide oxidoreductase	K17871	NADH:ubiquinone reductase (non-electrogenic) [EC:1.6.5.9]	--	--	--
CSS0019059.1	0.817156	0.520009	2.58349	1.59026	1.58516	3.04376	4.74655	1.54063	3.26878	0.286904	0.874893	2.51636	--	--	--	--	--	--	--	--	--	--	--	--
CSS0020554.1	107.421	45.2759	59.3294	25.8742	25.9853	15.2282	26.1663	16.7776	13.3041	34.6686	20.5745	25.8893	--	--	unnamed protein product [Coffea canephora]	--	--	--	--	--	--	--	--	--
CSS0022880.1	0.726801	0.963475	0.258139	0.485795	0.475617	0.646322	0.254268	1.04261	0.353664	1.29371	0.596464	0.855773	RNH	sp|Q9HSF6|RNH_HALSA Ribonuclease HI OS=Halobacterium salinarum (strain ATCC 700922 / JCM 11081 / NRC-1) OX=64091 GN=rnhA PE=1 SV=1	putative gag protein [Coffea canephora]	GO:0003677; GO:0004527; GO:0046872; GO:0003723; GO:0004523; GO:0005737	--	General function prediction only	Reverse transcriptase-like	K22316	ribonuclease H / adenosylcobalamin/alpha-ribazole phosphatase [EC:3.1.26.4 3.1.3.73]	--	--	--
CSS0036185.1	0.962405	0.224022	0.347145	0.385052	0.152223	0.996163	0.38084	1.65364	0.730148	0.404547	1.01477	0.163639	NTF2	sp|Q9FME2|NTF2_ARATH Nuclear transport factor 2 OS=Arabidopsis thaliana OX=3702 GN=NTF2 PE=1 SV=1	PREDICTED: ras GTPase-activating protein-binding protein 1 [Sesamum indicum]	GO:0003729; GO:0031047; GO:0009737; GO:0005737; GO:0005829; GO:0005634; GO:0009536; GO:1990904	Molecular Function: organic cyclic compound binding (GO:0097159);; Molecular Function: heterocyclic compound binding (GO:1901363);;	Signal transduction mechanisms	Nuclear transport factor 2 (NTF2) domain	K17265	Ras GTPase-activating protein-binding protein 1 [EC:3.6.4.12 3.6.4.13]	--	--	--
CSS0023558.1	0.910582	1.66858	0.912746	0.422857	0.848069	1.10337	0.824667	0.952416	1.47961	0.568277	1.222	0.598107	NTF2	sp|Q9FME2|NTF2_ARATH Nuclear transport factor 2 OS=Arabidopsis thaliana OX=3702 GN=NTF2 PE=1 SV=1	hypothetical protein CICLE_v10020094mg [Citrus clementina]	GO:0003729; GO:0031047; GO:0009737; GO:0005737; GO:0005829; GO:0005634; GO:0009536; GO:1990904	Molecular Function: organic cyclic compound binding (GO:0097159);; Molecular Function: heterocyclic compound binding (GO:1901363);;	Signal transduction mechanisms	RNA recognition motif (a.k.a. RRM, RBD, or RNP domain)	K12890	splicing factor, arginine/serine-rich 1	--	--	--
CSS0022863.1	0.101613	0.221603	0.251841	0.537639	1.03084	0.745351	0.334426	0.42935	0.479386	0.471153	0.366162	0.351778	--	--	unnamed protein product [Vitis vinifera]	--	--	--	Plant protein of unknown function (DUF946)	--	--	--	--	--
CSS0018066.2	0.338862	0.131808	0.040822	0.075306	0.372207	0.385558	0.131326	0.442628	0.114033	0.730671	0.339862	0.196645	--	--	PREDICTED: uncharacterized protein LOC104589682 [Nelumbo nucifera]	--	--	--	--	--	--	--	--	--
CSS0015019.1	25.5643	24.3938	26.3556	27.7964	28.695	31.6019	22.4213	16.273	24.7726	40.206	35.588	36.6488	--	--	PREDICTED: uncharacterized protein LOC100265138 [Vitis vinifera]	--	--	--	Cytochrome oxidase complex assembly protein 1	K18173	cytochrome c oxidase assembly factor 1	--	--	--
CSS0012566.1	6.94066	13.0838	16.3653	0.65219	0.28126	0.473136	7.64591	14.5973	6.45443	2.05585	5.21171	3.35091	PSB28	sp|Q0JG75|PSB28_ORYSJ Photosystem II reaction center PSB28 protein, chloroplastic OS=Oryza sativa subsp. japonica OX=39947 GN=PSB28 PE=2 SV=2	PREDICTED: photosystem II reaction center PSB28 protein, chloroplastic [Prunus mume]	GO:0015979; GO:0009535; GO:0009654	Biological Process: very long-chain fatty acid metabolic process (GO:0000038);; Biological Process: phosphatidylglycerol biosynthetic process (GO:0006655);; Cellular Component: chloroplast thylakoid membrane (GO:0009535);; Cellular Component: photosystem II reaction center (GO:0009539);; Cellular Component: chloroplast stroma (GO:0009570);; Cellular Component: photosystem II oxygen evolving compl…	--	Psb28 protein	K08903	photosystem II 13kDa protein	--	--	--
CSS0016122.1	15.604	30.444	17.3544	17.2823	18.0495	10.8759	10.9112	1.95945	24.1827	16.1766	12.0754	23.8121	UBP23	sp|Q9FPS4|UBP23_ARATH Ubiquitin carboxyl-terminal hydrolase 23 OS=Arabidopsis thaliana OX=3702 GN=UBP23 PE=2 SV=2	Ubiquitin carboxyl-terminal hydrolase 23 -like protein [Gossypium arboreum]	GO:0004197; GO:0004843; GO:0016579; GO:0006511	Molecular Function: obsolete ubiquitin thiolesterase activity (GO:0004221);; Molecular Function: thiol-dependent ubiquitin-specific protease activity (GO:0004843);; Biological Process: ubiquitin-dependent protein catabolic process (GO:0006511);; Biological Process: nucleotide biosynthetic process (GO:0009165);;	Posttranslational modification, protein turnover, chaperones	--	--	--	--	--	--
CSS0050145.1	4.38353	3.19563	2.29661	4.90097	4.55952	3.79244	3.21632	13.6988	3.29161	4.13	4.03337	3.52614	NDUA9	sp|Q9SK66|NDUA9_ARATH NADH dehydrogenase [ubiquinone] 1 alpha subcomplex subunit 9, mitochondrial OS=Arabidopsis thaliana OX=3702 GN=At2g20360 PE=1 SV=2	PREDICTED: NADH dehydrogenase [ubiquinone] 1 alpha subcomplex subunit 9, mitochondrial [Vitis vinifera]	GO:0003954; GO:1901006; GO:0005759; GO:0005747; GO:0005739	Molecular Function: nucleotide binding (GO:0000166);; Molecular Function: catalytic activity (GO:0003824);; Cellular Component: mitochondrial respiratory chain complex I (GO:0005747);; Biological Process: ubiquitin-dependent protein catabolic process (GO:0006511);; Biological Process: response to salt stress (GO:0009651);; Biological Process: photorespiration (GO:0009853);; Molecular Function: co…	Energy production and conversion	NADH(P)-binding	K03953	NADH dehydrogenase (ubiquinone) 1 alpha subcomplex subunit 9	--	--	--
CSS0007311.1	85.9841	116.779	241.504	148.499	137.327	126.938	270.947	156.062	238.273	129.245	134.055	105.107	--	--	hypothetical protein POPTR_0009s06660g [Populus trichocarpa]	--	Biological Process: phosphatidylinositol biosynthetic process (GO:0006661);;	General function prediction only	--	--	--	--	--	--
CSS0001386.1	20.1214	25.0729	16.3507	34.5126	31.1357	30.4947	25.5169	27.5907	40.9308	31.2392	28.664	23.0069	ADT2	sp|P27081|ADT2_SOLTU ADP,ATP carrier protein, mitochondrial (Fragment) OS=Solanum tuberosum OX=4113 GN=ANT1 PE=2 SV=1	PREDICTED: ADP,ATP carrier protein 1, mitochondrial-like [Malus domestica]	GO:0022857; GO:0016021; GO:0005743	Molecular Function: transporter activity (GO:0005215);; Molecular Function: copper ion binding (GO:0005507);; Cellular Component: cell wall (GO:0005618);; Cellular Component: nucleolus (GO:0005730);; Cellular Component: mitochondrial inner membrane (GO:0005743);; Cellular Component: vacuole (GO:0005773);; Cellular Component: plasma membrane (GO:0005886);; Cellular Component: chloroplast envelope …	Energy production and conversion	Mitochondrial carrier protein	K05863	solute carrier family 25 (mitochondrial adenine nucleotide translocator), member 4/5/6/31	--	--	--
CSS0044620.1	2.22468	2.09007	1.81291	2.93193	3.83929	2.86004	4.38374	2.902	5.40316	2.52991	2.68136	1.84874	U88F5	sp|D3UAG6|U88F5_MALDO UDP-glycosyltransferase 88F5 OS=Malus domestica OX=3750 GN=UGT88F5 PE=2 SV=1	glucosyltransferase [Sinningia cardinalis]	GO:0016758	Molecular Function: transferase activity, transferring glycosyl groups (GO:0016757);;	--	UDP-glucoronosyl and UDP-glucosyl transferase	K22845	phlorizin synthase [EC:2.4.1.357]	--	--	--
CSS0034702.1	2.45878	2.84042	3.75311	5.55098	4.04678	4.95423	5.19163	5.2544	5.15896	5.6941	5.04837	5.72756	HIP36	sp|Q84J88|HIP36_ARATH Heavy metal-associated isoprenylated plant protein 36 OS=Arabidopsis thaliana OX=3702 GN=HIPP36 PE=2 SV=1	PREDICTED: circumsporozoite protein [Nicotiana sylvestris]	GO:0046872; GO:0030001	--	Inorganic ion transport and metabolism	Heavy-metal-associated domain	K07213	copper chaperone	--	--	--
CSS0011257.1	1.45598	1.19948	0.726887	0.87389	1.27456	1.29393	0.949918	0.701069	1.21195	1.15547	0.751039	0.793499	PP381	sp|Q9LER0|PP381_ARATH Pentatricopeptide repeat-containing protein At5g14770, mitochondrial OS=Arabidopsis thaliana OX=3702 GN=At5g14770 PE=3 SV=2	hypothetical protein CICLE_v10030585mg [Citrus clementina]	GO:0005739	--	General function prediction only	PPR repeat family	K17710	pentatricopeptide repeat domain-containing protein 1	--	--	--
CSS0036018.1	1.0629	0.224332	0.198711	2.26728	1.89834	3.72478	0.644192	0.986866	1.48013	1.31314	1.24746	1.01327	FH11	sp|Q9MA60|FH11_ARATH Formin-like protein 11 OS=Arabidopsis thaliana OX=3702 GN=FH11 PE=2 SV=1	hypothetical protein POPTR_0005s02640g [Populus trichocarpa]	GO:0003779; GO:0016021	Biological Process: biological_process (GO:0044699);;	--	Formin Homology 2 Domain	K05740	diaphanous 1	--	--	--
CSS0026291.1	1.79266	1.1738	0.519923	0.56536	0.379075	0.666514	0.837973	1.46268	1.25303	0.780485	0.882459	0.651712	BIP1	sp|Q9LKR3|BIP1_ARATH Heat shock 70 kDa protein BIP1 OS=Arabidopsis thaliana OX=3702 GN=BIP1 PE=1 SV=1	PREDICTED: luminal-binding protein 4-like [Nelumbo nucifera]	GO:0005524; GO:0016887; GO:0042623; GO:0031072; GO:0051787; GO:0044183; GO:0051082; GO:0034620; GO:0051085; GO:0030968; GO:0042026; GO:0006986; GO:0030433; GO:0005618; GO:0009507; GO:0005737; GO:0005829; GO:0005783; GO:0034663; GO:0005788; GO:0005794; GO:0016592; GO:0016020; GO:0005634; GO:0005886; GO:0009506; GO:0099503; GO:0005774; GO:0005773	Molecular Function: ATP binding (GO:0005524);; Cellular Component: endoplasmic reticulum lumen (GO:0005788);; Biological Process: protein folding (GO:0006457);; Biological Process: response to heat (GO:0009408);; Biological Process: response to high light intensity (GO:0009644);; Biological Process: response to endoplasmic reticulum stress (GO:0034976);; Biological Process: response to hydrogen p…	Posttranslational modification, protein turnover, chaperones	Hsp70 protein	K09490	endoplasmic reticulum chaperone BiP [EC:3.6.4.10]	--	--	--
CSS0023091.1	1.10284	1.0536	0.46413	1.01923	2.50378	1.59309	0.648547	0.985916	0.945152	1.34197	1.22525	0.984155	RQSIM	sp|Q9FT69|RQSIM_ARATH ATP-dependent DNA helicase Q-like SIM OS=Arabidopsis thaliana OX=3702 GN=RECQSIM PE=2 SV=1	PREDICTED: ATP-dependent DNA helicase Q-like SIM isoform X2 [Vitis vinifera]	GO:0043138; GO:0005524; GO:0009378; GO:0046872; GO:0003676; GO:0032508; GO:0006310; GO:0006281; GO:0006268; GO:0000724; GO:0005694; GO:0005737; GO:0005634	Molecular Function: nucleic acid binding (GO:0003676);; Molecular Function: ATP binding (GO:0005524);; Biological Process: DNA recombination (GO:0006310);; Molecular Function: ATP-dependent helicase activity (GO:0008026);;	Replication, recombination and repair	Helicase conserved C-terminal domain	K10900	werner syndrome ATP-dependent helicase [EC:3.6.4.12]	--	--	--
CSS0044658.1	1.91945	1.59004	0.764432	1.66705	2.39437	1.88585	1.15505	1.62382	0.766244	1.71168	1.98074	0.784923	RQSIM	sp|Q9FT69|RQSIM_ARATH ATP-dependent DNA helicase Q-like SIM OS=Arabidopsis thaliana OX=3702 GN=RECQSIM PE=2 SV=1	PREDICTED: ATP-dependent DNA helicase Q-like SIM isoform X1 [Nicotiana tomentosiformis]	GO:0043138; GO:0005524; GO:0009378; GO:0046872; GO:0003676; GO:0032508; GO:0006310; GO:0006281; GO:0006268; GO:0000724; GO:0005694; GO:0005737; GO:0005634	Molecular Function: helicase activity (GO:0004386);; Biological Process: DNA replication (GO:0006260);; Biological Process: cellular process (GO:0044763);; Biological Process: regulation of cellular process (GO:0050794);; Molecular Function: organic cyclic compound binding (GO:0097159);; Molecular Function: heterocyclic compound binding (GO:1901363);;	Replication, recombination and repair	--	K10900	werner syndrome ATP-dependent helicase [EC:3.6.4.12]	--	--	--
CSS0035394.1	25.806	23.5982	22.262	24.5527	21.5585	18.2701	25.8817	18.7288	16.5821	32.146	29.4173	33.7866	RH15	sp|Q56XG6|RH15_ARATH DEAD-box ATP-dependent RNA helicase 15 OS=Arabidopsis thaliana OX=3702 GN=RH15 PE=1 SV=3	PREDICTED: DEAD-box ATP-dependent RNA helicase 56-like isoform X1 [Musa acuminata subsp. malaccensis]	GO:0005524; GO:0016887; GO:0003690; GO:0003725; GO:0003723; GO:0003724; GO:0003697; GO:0000398; GO:0051028; GO:0046686; GO:0005829; GO:0005730; GO:0005634; GO:0009506; GO:0000346	Molecular Function: nucleic acid binding (GO:0003676);; Molecular Function: ATP binding (GO:0005524);; Cellular Component: cell wall (GO:0005618);; Cellular Component: nucleolus (GO:0005730);; Molecular Function: ATP-dependent helicase activity (GO:0008026);; Biological Process: response to cadmium ion (GO:0046686);;	RNA processing and modification	DEAD/DEAH box helicase	K12812	ATP-dependent RNA helicase UAP56/SUB2 [EC:3.6.4.13]	--	--	--
CSS0049498.1	0.151329	0.294955	0.228204	0.253897	0.332854	0.085449	0.0737	5.13066	0.19253	0.298173	0.151761	0.147888	Y1259	sp|Q9SSR1|Y1259_ARATH DCC family protein At1g52590, chloroplastic OS=Arabidopsis thaliana OX=3702 GN=At1g52590 PE=2 SV=1	unnamed protein product [Coffea canephora]	GO:0010287	Cellular Component: plastoglobule (GO:0010287);;	--	Protein of unknown function, DUF393	--	--	--	--	--
CSS0014444.1	9.23636	8.10921	4.71222	12.6886	10.8623	11.4256	10.3122	10.3574	11.869	15.2596	9.30736	9.30726	GBA2	sp|Q5M868|GBA2_RAT Non-lysosomal glucosylceramidase OS=Rattus norvegicus OX=10116 GN=Gba2 PE=2 SV=2	Beta-glucosidase, GBA2 type family protein isoform 2 [Theobroma cacao]	GO:0008422; GO:0004348; GO:0046527; GO:0050295; GO:0008206; GO:0007417; GO:0021954; GO:0008203; GO:0006680; GO:0016139; GO:0030259; GO:0030833; GO:0097035; GO:0031113; GO:0005829; GO:0042406; GO:0090498; GO:0019898; GO:0016021	Molecular Function: glucosylceramidase activity (GO:0004348);; Cellular Component: plasma membrane (GO:0005886);; Biological Process: glucosylceramide catabolic process (GO:0006680);; Cellular Component: integral component of membrane (GO:0016021);;	Carbohydrate transport and metabolism	Protein of unknown function, DUF608	K17108	non-lysosomal glucosylceramidase [EC:3.2.1.45]	--	--	--
CSS0042862.1	5.52288	7.97048	6.6615	0.884219	1.18909	0.683428	5.98782	8.26655	5.05424	3.11825	4.75191	3.1351	PTAC5	sp|A1A6M1|PTAC5_ARATH Protein disulfide isomerase pTAC5, chloroplastic OS=Arabidopsis thaliana OX=3702 GN=PTAC5 PE=1 SV=1	PREDICTED: uncharacterized protein LOC100259626 [Vitis vinifera]	GO:0046872; GO:0003756; GO:0009658; GO:0042793; GO:0006355; GO:0009408; GO:0009416; GO:0009507; GO:0009941; GO:0042644; GO:0009534; GO:0009535; GO:0005829; GO:0009508	Cellular Component: chloroplast part (GO:0044434);;	--	Putative peptidoglycan binding domain	K22519	protein disulfide-isomerase [EC:5.3.4.1]	--	--	--
CSS0050051.1	2.04136	1.46315	1.05569	1.84983	2.01544	2.01929	2.11799	1.96013	1.30684	1.86652	1.43303	1.29469	--	--	PREDICTED: uncharacterized protein LOC100245241 [Vitis vinifera]	--	Biological Process: organelle organization (GO:0006996);; Cellular Component: membrane (GO:0016020);; Cellular Component: intracellular membrane-bounded organelle (GO:0043231);; Cellular Component: cytoplasmic part (GO:0044444);; Biological Process: transport (GO:0044765);; Biological Process: intracellular transport (GO:0046907);;	--	--	K19514	renin receptor	--	--	--
CSS0007725.1	0.121557	0.142308	0.098538	0.180823	0.113474	0.399004	0.130882	0.313156	0.241162	0.17068	0.181026	0.184199	FAR1	sp|Q9SWG3|FAR1_ARATH Protein FAR-RED IMPAIRED RESPONSE 1 OS=Arabidopsis thaliana OX=3702 GN=FAR1 PE=1 SV=1	hypothetical protein PRUPE_ppa023217mg [Prunus persica]	GO:0003700; GO:0008270; GO:0010018; GO:0042753; GO:0045893; GO:0010017; GO:0010218; GO:0009639; GO:0005634	--	--	MULE transposase domain	K17604	zinc finger SWIM domain-containing protein 3	FAR1	TF	--
CSS0034457.1	20.2425	25.4951	7.37105	27.2299	26.8356	34.2762	14.1654	26.4994	16.7851	28.4784	25.0026	21.1569	--	--	PREDICTED: uncharacterized protein LOC102629445 [Citrus sinensis]	--	--	General function prediction only	gag-polypeptide of LTR copia-type	--	--	--	--	--
CSS0034857.1	0.359226	0.367951	0.281365	1.0375	0.848395	1.70743	0.569147	1.11098	0.977504	1.0313	0.910135	1.03763	ARF2B	sp|K4DF01|ARF2B_SOLLC Auxin response factor 2B OS=Solanum lycopersicum OX=4081 GN=ARF2B PE=2 SV=1	PREDICTED: auxin response factor 23-like isoform X1 [Vitis vinifera]	GO:0003677; GO:0009734; GO:0009835; GO:0006355; GO:0005634	Biological Process: cellular process (GO:0009987);;	--	Auxin response factor	K14486	auxin response factor	B3-ARF	TF	--
CSS0038539.1	13.8619	10.4699	7.78329	11.8587	14.0387	12.3404	10.7246	8.44575	10.0231	6.57939	7.02532	6.61684	EX84C	sp|Q9SY60|EX84C_ARATH Exocyst complex component EXO84C OS=Arabidopsis thaliana OX=3702 GN=EXO84C PE=2 SV=1	PREDICTED: uncharacterized protein LOC102604690 [Solanum tuberosum]	GO:0060321; GO:0006887; GO:0006893; GO:0008104; GO:0000145	Biological Process: cell-cell signaling (GO:0007267);; Biological Process: virus induced gene silencing (GO:0009616);; Biological Process: determination of bilateral symmetry (GO:0009855);; Biological Process: meristem initiation (GO:0010014);; Biological Process: vegetative phase change (GO:0010050);; Biological Process: meristem maintenance (GO:0010073);; Biological Process: production of ta-si…	Intracellular trafficking, secretion, and vesicular transport	--	K19986	exocyst complex component 8	--	--	--
CSS0027015.1	10.4632	7.6149	8.07287	5.96821	8.04663	7.61162	7.19769	7.5093	6.4159	6.28963	7.21934	6.26569	YDEF	sp|Q10448|YDEF_SCHPO Uncharacterized protein C12B10.15c OS=Schizosaccharomyces pombe (strain 972 / ATCC 24843) OX=284812 GN=SPAC12B10.15c PE=4 SV=1	PREDICTED: ribonuclease H2 subunit C-like [Fragaria vesca subsp. vesca]	GO:1903469; GO:0090502; GO:0005829; GO:0005634; GO:0032299	Molecular Function: transferase activity (GO:0016740);;	--	Ribonuclease H2 non-catalytic subunit (Ylr154p-like)	K10745	ribonuclease H2 subunit C	--	--	--
CSS0029949.1	25.9735	25.5153	19.5119	23.0131	20.5372	18.5528	23.6238	29.8794	23.5466	16.0997	18.3313	17.1628	IMPL1	sp|Q94F00|IMPL1_ARATH Phosphatase IMPL1, chloroplastic OS=Arabidopsis thaliana OX=3702 GN=IMPL1 PE=1 SV=2	PREDICTED: phosphatase IMPL1, chloroplastic isoform X2 [Vitis vinifera]	GO:0008934; GO:0052832; GO:0052833; GO:0046872; GO:0006021; GO:0006020; GO:0046855; GO:0046854; GO:0007165; GO:0009507; GO:0009570; GO:0005829	Biological Process: maltose metabolic process (GO:0000023);; Cellular Component: cytosol (GO:0005829);; Biological Process: sulfur compound metabolic process (GO:0006790);; Molecular Function: 3'(2'),5'-bisphosphate nucleotidase activity (GO:0008441);; Molecular Function: inositol monophosphate 1-phosphatase activity (GO:0008934);; Cellular Component: chloroplast stroma (GO:0009570);; Biological …	Carbohydrate transport and metabolism	Inositol monophosphatase family	K01092	myo-inositol-1(or 4)-monophosphatase [EC:3.1.3.25]	--	--	--
CSS0023119.1	19.1519	29.32	22.3092	22.1315	19.0486	20.6793	18.7084	21.7921	25.1935	18.1849	21.3963	19.8934	CYC6	sp|Q93VA3|CYC6_ARATH Cytochrome c6, chloroplastic OS=Arabidopsis thaliana OX=3702 GN=PETJ PE=1 SV=1	PREDICTED: cytochrome c6, chloroplastic [Vitis vinifera]	GO:0009055; GO:0020037; GO:0046872; GO:0015979; GO:0009543	Molecular Function: iron ion binding (GO:0005506);; Molecular Function: electron transfer activity (GO:0009055);; Molecular Function: heme binding (GO:0020037);;	--	Cytochrome C oxidase, cbb3-type, subunit III	K08906	cytochrome c6	--	--	--
CSS0005401.1	0.401374	0.336767	0.440982	0.729092	0.677271	0.786102	0.810281	0.516914	0.599425	0.530098	0.67471	0.392547	NAL1	sp|B4XT64|NAL1_ORYSJ Protein NARROW LEAF 1 OS=Oryza sativa subsp. japonica OX=39947 GN=NAL1 PE=1 SV=1	PREDICTED: uncharacterized protein LOC100250825 isoform X2 [Vitis vinifera]	GO:0080006; GO:0010305; GO:2000024; GO:0010222; GO:0005737; GO:0005654	Molecular Function: catalytic activity (GO:0003824);; Biological Process: metabolic process (GO:0008152);;	--	--	K18545	streptogrisin B [EC:3.4.21.81]	--	--	--
CSS0037136.1	0.644392	0.372034	0.096156	0.735595	0.875911	0.964642	0.636921	0.755325	0.516928	0.815871	0.284471	0.457724	PP186	sp|O82178|PP186_ARATH Pentatricopeptide repeat-containing protein At2g35130 OS=Arabidopsis thaliana OX=3702 GN=At2g35130 PE=3 SV=1	unnamed protein product [Vitis vinifera]	--	--	General function prediction only	PPR repeat family	K17710	pentatricopeptide repeat domain-containing protein 1	--	--	--
CSS0005865.1	5.67006	5.80464	1.96607	3.12747	3.81243	2.6803	6.78966	5.24155	5.51351	4.11691	2.61327	4.37446	M810	sp|P92519|M810_ARATH Uncharacterized mitochondrial protein AtMg00810 OS=Arabidopsis thaliana OX=3702 GN=AtMg00810 PE=4 SV=1	PREDICTED: uncharacterized mitochondrial protein AtMg00810-like [Glycine max]	GO:0005739	--	General function prediction only	--	--	--	--	--	--
CSS0022921.1	6.16701	0.115176	0.064174	233.432	235.881	240.897	7.36047	21.3113	38.3169	105.174	35.8802	30.6205	LAC15	sp|Q84J37|LAC15_ARATH Laccase-15 OS=Arabidopsis thaliana OX=3702 GN=TT10 PE=1 SV=1	PREDICTED: laccase-14 [Vitis vinifera]	GO:0005507; GO:0004322; GO:0052716; GO:0055072; GO:0006826; GO:0009809; GO:0046274; GO:0010023; GO:0046688; GO:0048046; GO:0005886	Molecular Function: copper ion binding (GO:0005507);; Biological Process: lignin catabolic process (GO:0046274);; Cellular Component: apoplast (GO:0048046);; Molecular Function: hydroquinone:oxygen oxidoreductase activity (GO:0052716);; Biological Process: oxidation-reduction process (GO:0055114);;	Secondary metabolites biosynthesis, transport and catabolism	Multicopper oxidase	K05909	laccase [EC:1.10.3.2]	--	--	--
CSS0009621.1	0.21025	0.068474	0.057799	0.115761	0.114903	0.077772	0.35874	1.17653	0.085215	0.236773	0.156124	0.100416	Y4967	sp|Q9SZ83|Y4967_ARATH Uncharacterized oxidoreductase At4g09670 OS=Arabidopsis thaliana OX=3702 GN=At4g09670 PE=1 SV=1	unnamed protein product [Coffea canephora]	GO:0016491; GO:0005829	Molecular Function: oxidoreductase activity (GO:0016491);; Biological Process: oxidation-reduction process (GO:0055114);;	--	Oxidoreductase family, NAD-binding Rossmann fold	K14273	D-xylose 1-dehydrogenase (NADP+) [EC:1.1.1.179]	--	--	--
CSS0019863.1	0.905509	0.651537	0.120251	1.10859	1.82269	1.70793	0.773941	1.23791	1.70885	1.63992	1.85194	1.29559	--	--	hypothetical protein VITISV_015618 [Vitis vinifera]	--	Molecular Function: binding (GO:0005488);;	--	Protein of unknown function (DUF 659)	K01762	1-aminocyclopropane-1-carboxylate synthase [EC:4.4.1.14]	--	--	--
CSS0042399.1	12.1855	14.1758	17.3955	13.8438	14.9403	13.585	9.30965	6.03928	8.81244	12.5811	16.0772	10.7233	Y4967	sp|Q9SZ83|Y4967_ARATH Uncharacterized oxidoreductase At4g09670 OS=Arabidopsis thaliana OX=3702 GN=At4g09670 PE=1 SV=1	PREDICTED: uncharacterized oxidoreductase At4g09670-like [Nicotiana tomentosiformis]	GO:0016491; GO:0005829	Molecular Function: oxidoreductase activity (GO:0016491);; Biological Process: oxidation-reduction process (GO:0055114);;	--	Oxidoreductase family, NAD-binding Rossmann fold	K14273	D-xylose 1-dehydrogenase (NADP+) [EC:1.1.1.179]	--	--	--
CSS0016940.1	0.931525	1.22079	0.824657	0.883899	0.567675	0.488408	0.809872	1.07334	1.01979	0.522078	1.21209	0.959842	Y1181	sp|Q94BU1|Y1181_ARATH Uncharacterized aarF domain-containing protein kinase At1g71810, chloroplastic OS=Arabidopsis thaliana OX=3702 GN=At1g71810 PE=1 SV=1	Kinase superfamily protein [Theobroma cacao]	GO:0005524; GO:0004672; GO:0009507; GO:0010287	--	General function prediction only	ABC1 family	K08869	aarF domain-containing kinase	--	--	--
CSS0016053.1	19.4913	15.9665	12.825	65.3123	67.1384	59.2462	31.9316	9.63043	32.5118	52.0182	64.9975	46.0926	SK	sp|Q00497|SK_SOLLC Shikimate kinase, chloroplastic OS=Solanum lycopersicum OX=4081 GN=SK PE=1 SV=1	hypothetical protein VITISV_016550 [Vitis vinifera]	GO:0005524; GO:0000287; GO:0004765; GO:0009073; GO:0009423; GO:0019632; GO:0009507	Molecular Function: kinase activity (GO:0016301);;	--	Shikimate kinase	K00891	shikimate kinase [EC:2.7.1.71]	--	--	--
CSS0048022.1	9.34825	7.83319	7.04883	11.6545	12.7138	13.5906	8.54371	4.10468	7.93113	8.47011	8.06712	7.86538	CTF64	sp|Q9M9G6|CTF64_ARATH Cleavage stimulating factor 64 OS=Arabidopsis thaliana OX=3702 GN=CSTF64 PE=1 SV=1	PREDICTED: cleavage stimulating factor 64 [Vitis vinifera]	GO:0003729; GO:0042868; GO:0048589; GO:0031047; GO:0045892; GO:0098789; GO:0060968; GO:0031123; GO:0005847	--	RNA processing and modification	RNA recognition motif. (a.k.a. RRM, RBD, or RNP domain)	K14407	cleavage stimulation factor subunit 2	--	--	--
CSS0043976.1	36.9852	30.4372	37.2592	34.2099	44.946	42.0556	34.7854	36.5578	62.4653	40.5868	36.4481	59.1208	--	--	PREDICTED: uncharacterized protein LOC100262522 [Vitis vinifera]	--	--	--	--	--	--	--	--	--
CSS0039998.1	1.79266	3.50229	2.66457	2.02409	1.75628	1.61443	1.71324	0.924332	1.14708	1.94023	1.40707	2.98023	--	--	PREDICTED: uncharacterized protein LOC100267683 isoform X2 [Vitis vinifera]	--	--	--	DTW domain	K05812	DTW domain-containing protein	--	--	--
CSS0029836.1	0.284398	0.14407	0.086348	0.077412	0.153899	0.077869	0.141035	0.279578	0.083739	0.279776	0.295214	0.210357	--	--	--	--	--	--	--	--	--	--	--	--
CSS0026918.1	14.4841	14.8383	11.8862	14.5616	14.182	12.1629	11.383	7.48831	8.18041	11.5475	11.4225	11.1825	PP166	sp|Q9SKU6|PP166_ARATH Pentatricopeptide repeat-containing protein At2g20710, mitochondrial OS=Arabidopsis thaliana OX=3702 GN=At2g20710 PE=2 SV=1	PREDICTED: pentatricopeptide repeat-containing protein At5g14770, mitochondrial [Vitis vinifera]	GO:0005739	--	General function prediction only	PPR repeat	K17710	pentatricopeptide repeat domain-containing protein 1	--	--	--
CSS0011376.1	6.37066	5.72888	3.69453	8.15409	8.28491	8.33195	5.64847	7.01487	6.0202	5.01074	3.91194	4.1137	PP166	sp|Q9SKU6|PP166_ARATH Pentatricopeptide repeat-containing protein At2g20710, mitochondrial OS=Arabidopsis thaliana OX=3702 GN=At2g20710 PE=2 SV=1	hypothetical protein VITISV_024964 [Vitis vinifera]	GO:0005739	--	General function prediction only	PPR repeat	K17710	pentatricopeptide repeat domain-containing protein 1	--	--	--
CSS0033247.1	30.3783	23.2509	21.5812	38.589	38.0357	39.2238	31.5524	35.3202	26.5301	30.8591	30.8261	28.9782	--	--	unnamed protein product [Coffea canephora]	--	--	--	--	--	--	--	--	--
CSS0005188.1	2.74481	2.88923	2.96787	4.3643	4.65439	4.76621	4.83518	5.58695	6.83707	2.66926	2.56489	3.5329	C3H55	sp|Q94CJ8|C3H55_ARATH Zinc finger CCCH domain-containing protein 55 OS=Arabidopsis thaliana OX=3702 GN=At5g12440 PE=2 SV=3	PREDICTED: zinc finger CCCH domain-containing protein 23 isoform X3 [Solanum lycopersicum]	GO:0003677; GO:0046872; GO:0003723	Molecular Function: organic cyclic compound binding (GO:0097159);; Molecular Function: heterocyclic compound binding (GO:1901363);;	--	RNA recognition motif (a.k.a. RRM, RBD, or RNP domain)	K14411	RNA-binding protein Musashi	--	--	--
CSS0039340.1	3.29574	14.4414	14.393	12.8054	13.8566	10.0482	12.815	11.6133	8.15669	1.50879	3.00938	5.48709	APT5	sp|Q9LFP0|APT5_ARATH Adenine phosphoribosyltransferase 5 OS=Arabidopsis thaliana OX=3702 GN=APT5 PE=1 SV=1	adenine phosphoribosyltransferase [Camellia sinensis]	GO:0003999; GO:0006168; GO:0044209; GO:0006166; GO:0005829	Molecular Function: adenine phosphoribosyltransferase activity (GO:0003999);; Cellular Component: cytoplasm (GO:0005737);; Cellular Component: plasma membrane (GO:0005886);; Biological Process: adenine salvage (GO:0006168);; Biological Process: nucleoside metabolic process (GO:0009116);;	Nucleotide transport and metabolism	Phosphoribosyl transferase domain	K00759	adenine phosphoribosyltransferase [EC:2.4.2.7]	--	--	--
CSS0048874.1	4.19396	6.19336	4.42213	5.0548	5.67937	6.04314	6.91709	12.7983	4.02949	4.23989	5.13891	4.37746	--	--	PREDICTED: golgin subfamily A member 6-like protein 1 [Vitis vinifera]	--	Biological Process: response to reactive oxygen species (GO:0000302);; Biological Process: response to iron ion (GO:0010039);; Molecular Function: ligase activity (GO:0016874);; Biological Process: iron ion homeostasis (GO:0055072);;	--	--	K23368	thyroid receptor-interacting protein 11	--	--	--
CSS0017780.1	10.6056	8.37709	6.43033	12.8165	14.4272	14.5426	13.6554	10.1183	13.5858	7.7225	6.79791	7.38331	TRL2	sp|Q5TKD8|TRL2_ORYSJ Thioredoxin-like 2, chloroplastic OS=Oryza sativa subsp. japonica OX=39947 GN=Os05g0200100 PE=2 SV=1	Atypical CYS HIS rich thioredoxin 2 [Theobroma cacao]	GO:0045454; GO:0055114; GO:0005623; GO:0009507	Biological Process: glycerol ether metabolic process (GO:0006662);; Molecular Function: electron transfer activity (GO:0009055);; Cellular Component: chloroplast stroma (GO:0009570);; Molecular Function: protein disulfide oxidoreductase activity (GO:0015035);; Molecular Function: oxidoreductase activity, acting on a sulfur group of donors, disulfide as acceptor (GO:0016671);; Cellular Component: …	Posttranslational modification, protein turnover, chaperones	Thioredoxin	K03671	thioredoxin 1	--	--	--
CSS0032365.1	1.37787	0.543869	0.753851	1.56069	2.56985	2.45245	1.58852	2.83471	1.81154	0.853007	1.02795	0.760515	ENPP1	sp|P22413|ENPP1_HUMAN Ectonucleotide pyrophosphatase/phosphodiesterase family member 1 OS=Homo sapiens OX=9606 GN=ENPP1 PE=1 SV=2	PREDICTED: ectonucleotide pyrophosphatase/phosphodiesterase family member 3-like [Nicotiana tomentosiformis]	GO:0050656; GO:0005524; GO:0005509; GO:0106177; GO:0004527; GO:0005158; GO:0035529; GO:0003676; GO:0047429; GO:0004551; GO:0004528; GO:0030247; GO:0042803; GO:0005044; GO:0008270; GO:0050427; GO:0046034; GO:0031214; GO:0030643; GO:0032869; GO:0006091; GO:0006955; GO:0030505; GO:0030318; GO:0030502; GO:0030308; GO:0045599; GO:0046325; GO:0045719; GO:1990787; GO:0046627; GO:0031953; GO:0090305; GO:…	Molecular Function: catalytic activity (GO:0003824);; Cellular Component: vacuole (GO:0005773);; Biological Process: metabolic process (GO:0008152);;	General function prediction only	Type I phosphodiesterase / nucleotide pyrophosphatase	K01513	ectonucleotide pyrophosphatase/phosphodiesterase family member 1/3 [EC:3.1.4.1 3.6.1.9]	--	--	--
CSS0033183.1	4.34642	3.27999	1.48003	5.11161	3.78614	4.66894	4.43339	3.1114	3.50831	1.93479	2.03105	1.90608	GRWD1	sp|Q9BQ67|GRWD1_HUMAN Glutamate-rich WD repeat-containing protein 1 OS=Homo sapiens OX=9606 GN=GRWD1 PE=1 SV=1	PREDICTED: glutamate-rich WD repeat-containing protein 1 isoform X1 [Nicotiana tomentosiformis]	GO:0003682; GO:0003688; GO:0042393; GO:0003723; GO:0006260; GO:0006334; GO:0006337; GO:0005694; GO:0005829; GO:0005730; GO:0005654; GO:0005634; GO:0032991	Molecular Function: nucleotide binding (GO:0000166);; Molecular Function: histone acetyltransferase activity (GO:0004402);; Cellular Component: nucleus (GO:0005634);; Biological Process: histone acetylation (GO:0016573);; Cellular Component: Cul4-RING E3 ubiquitin ligase complex (GO:0080008);;	General function prediction only	WD domain, G-beta repeat	K14848	ribosome assembly protein RRB1	--	--	--
CSS0032707.1	20.8529	29.5233	15.7398	22.2673	23.0043	25.4349	75.8924	87.0764	70.7777	33.4485	43.3857	41.9242	--	--	hypothetical protein CICLE_v10010605mg, partial [Citrus clementina]	--	--	--	--	--	--	--	--	--
CSS0002253.1	9.28439	11.8482	9.73011	15.0788	14.1246	14.3202	13.2549	7.66915	10.678	7.46194	9.53624	10.6891	--	--	PREDICTED: uncharacterized protein LOC104586613 [Nelumbo nucifera]	--	--	--	--	--	--	--	--	--
CSS0000890.1	0.857118	0.798006	0.329466	0.876626	1.44626	1.72039	0.861713	0.831323	1.23458	0.766345	0.907717	1.41814	--	--	--	--	--	--	--	--	--	--	--	--
CSS0050143.1	9.86417	13.1242	10.196	11.8213	13.8539	14.252	11.0026	12.9236	8.41441	7.56358	10.1502	10.0996	IDD5	sp|Q9ZUL3|IDD5_ARATH Protein indeterminate-domain 5, chloroplastic OS=Arabidopsis thaliana OX=3702 GN=IDD5 PE=1 SV=1	PREDICTED: zinc finger protein NUTCRACKER-like [Vitis vinifera]	GO:0003700; GO:0046872; GO:0043565; GO:0044212; GO:0045893; GO:0006355; GO:0009507; GO:0005634	--	General function prediction only	--	K12309	beta-galactosidase [EC:3.2.1.23]	C2H2	TF	--
CSS0018736.1	10.9328	8.01278	4.92785	9.09309	10.5016	8.95918	8.70679	6.67602	7.9111	6.09164	6.97925	6.79681	ARC3	sp|Q6F6B5|ARC3_ARATH Protein ACCUMULATION AND REPLICATION OF CHLOROPLASTS 3 OS=Arabidopsis thaliana OX=3702 GN=ARC3 PE=1 SV=2	PREDICTED: protein ACCUMULATION AND REPLICATION OF CHLOROPLASTS 3 [Vitis vinifera]	GO:0003924; GO:0043621; GO:0010020; GO:0009707; GO:0009570; GO:0005829; GO:0035452	Molecular Function: binding (GO:0005488);; Biological Process: cellular process (GO:0009987);; Biological Process: cellular component organization (GO:0016043);; Cellular Component: plastid membrane (GO:0042170);; Cellular Component: chloroplast part (GO:0044434);;	General function prediction only	MORN repeat	K19755	radial spoke head protein 1	--	--	--
CSS0018039.1	7.96736	7.64649	8.52959	10.912	12.2969	10.9689	15.9422	16.643	13.8465	10.6449	15.6998	9.20954	Y4597	sp|P0C042|Y4597_ARATH Uncharacterized protein At4g15970 OS=Arabidopsis thaliana OX=3702 GN=At4g15970 PE=2 SV=1	PREDICTED: uncharacterized protein At4g15970 [Solanum lycopersicum]	--	--	--	Nucleotide-diphospho-sugar transferase	K11714	rhamnogalacturonan II specific xylosyltransferase [EC:2.4.2.-]	--	--	--
CSS0021447.1	4.33406	3.1557	2.18124	4.4858	4.35865	4.917	5.31531	8.23408	5.47572	4.52419	4.61766	4.50777	--	--	PREDICTED: uncharacterized protein LOC100267955 [Vitis vinifera]	--	Molecular Function: RNA binding (GO:0003723);;	--	--	K06963	tRNA acetyltransferase TAN1	--	--	--
CSS0022085.1	245.419	160.423	288.661	456.405	446.858	503.984	413.586	430.216	454.905	303.832	341.5	319.858	NDUB7	sp|Q9SKC9|NDUB7_ARATH NADH dehydrogenase [ubiquinone] 1 beta subcomplex subunit 7 OS=Arabidopsis thaliana OX=3702 GN=At2g02050 PE=3 SV=1	hypothetical protein POPTR_0010s11010g [Populus trichocarpa]	GO:0008137; GO:0009853; GO:0005758; GO:0031966; GO:0005747; GO:0005739; GO:0045271	Cellular Component: mitochondrial respiratory chain complex I (GO:0005747);; Biological Process: glucose catabolic process (GO:0006007);; Biological Process: mitochondrial electron transport, NADH to ubiquinone (GO:0006120);; Biological Process: ubiquitin-dependent protein catabolic process (GO:0006511);; Molecular Function: NADH dehydrogenase (ubiquinone) activity (GO:0008137);; Biological Proce…	Energy production and conversion	NADH-ubiquinone oxidoreductase B18 subunit (NDUFB7)	K03963	NADH dehydrogenase (ubiquinone) 1 beta subcomplex subunit 7	--	--	--
CSS0026949.1	1.26963	1.6259	0.90604	1.11369	1.04368	1.05496	1.46923	1.0552	1.92995	0.561594	0.921686	0.81614	NPG1	sp|Q8GZN1|NPG1_ARATH Protein NPG1 OS=Arabidopsis thaliana OX=3702 GN=NPG1 PE=1 SV=1	PREDICTED: tetratricopeptide repeat protein 7B [Eucalyptus grandis]	GO:0005516	Molecular Function: calmodulin binding (GO:0005516);; Biological Process: brassinosteroid biosynthetic process (GO:0016132);; Molecular Function: transferase activity (GO:0016740);;	Signal transduction mechanisms	Tetratricopeptide repeat	K21843	tetratricopeptide repeat protein 7	--	--	--
CSS0003739.1	23.5504	18.7965	19.5054	4.44517	5.59402	5.24653	8.56921	7.97766	6.80199	9.53928	10.5566	9.45491	COR2	sp|Q9SQ64|COR2_PAPSO Non-functional NADPH-dependent codeinone reductase 2 OS=Papaver somniferum OX=3469 GN=COR2 PE=1 SV=1	hypothetical protein JCGZ_04830 [Jatropha curcas]	GO:0016491; GO:0005829	Molecular Function: oxidoreductase activity (GO:0016491);; Molecular Function: 6'-deoxychalcone synthase activity (GO:0033808);; Biological Process: oxidation-reduction process (GO:0055114);;	General function prediction only	Aldo/keto reductase family	K22374	3''-deamino-3''-oxonicotianamine reductase [EC:1.1.1.285]	--	--	--
CSS0047476.1	1.70925	1.81928	1.20625	2.21854	1.84351	1.46404	2.82493	2.61795	2.21241	1.57513	1.67034	2.20998	F3GT2	sp|A0A2R6P624|F3GT2_ACTCC Flavonol 3-O-glucosyltransferase F3GT2 OS=Actinidia chinensis var. chinensis OX=1590841 GN=F3GT2 PE=1 SV=1	UDPG-flavonoid glucosyl transferase [Camellia chekiangoleosa]	GO:0102454; GO:0102360; GO:0047893; GO:0102425; GO:0009718	Biological Process: metabolic process (GO:0008152);; Molecular Function: UDP-glucosyltransferase activity (GO:0035251);;	--	UDP-glucoronosyl and UDP-glucosyl transferase	K12930	anthocyanidin 3-O-glucosyltransferase [EC:2.4.1.115]	--	--	--
CSS0043541.1	0.174722	0.084729	0.158735	0.39049	1.25141	1.68659	0.341078	0.286203	0.075207	0.432175	0.26509	0.255421	MRAY	sp|O49730|MRAY_ARATH Phospho-N-acetylmuramoyl-pentapeptide-transferase homolog OS=Arabidopsis thaliana OX=3702 GN=TRANS11 PE=2 SV=3	PREDICTED: phospho-N-acetylmuramoyl-pentapeptide-transferase homolog [Fragaria vesca subsp. vesca]	GO:0008963; GO:0016780; GO:0044038; GO:0071555; GO:0005887	Molecular Function: structural constituent of ribosome (GO:0003735);; Cellular Component: ribosome (GO:0005840);; Biological Process: translation (GO:0006412);; Biological Process: protein glycosylation (GO:0006486);; Biological Process: lipid metabolic process (GO:0006629);; Molecular Function: phospho-N-acetylmuramoyl-pentapeptide-transferase activity (GO:0008963);; Molecular Function: P-P-bond…	General function prediction only	Glycosyl transferase family 4	K01000	phospho-N-acetylmuramoyl-pentapeptide-transferase [EC:2.7.8.13]	--	--	--
CSS0025759.1	0.045001	0.106247	0.022804	0.144142	0.026232	0.039689	0.011435	0.025993	0.038065	0.034502	0.094408	0.125428	--	--	hypothetical protein VITISV_000588 [Vitis vinifera]	--	--	--	Plant mobile domain	--	--	--	--	--
CSS0011464.1	2.53828	3.32937	1.75259	6.30087	6.88363	6.04974	8.08847	6.01973	6.32745	3.96803	3.42609	3.21268	MYO1	sp|Q9LHE9|MYO1_ARATH Myosin-1 OS=Arabidopsis thaliana OX=3702 GN=VIII-1 PE=1 SV=1	PREDICTED: myosin-1 [Vitis vinifera]	GO:0051015; GO:0005524; GO:0005516; GO:0003774; GO:0006897; GO:0005783; GO:0005768; GO:0016459; GO:0009524; GO:0009506	Molecular Function: motor activity (GO:0003774);; Molecular Function: ATP binding (GO:0005524);; Cellular Component: plasma membrane (GO:0005886);; Cellular Component: cell plate (GO:0009504);; Cellular Component: phragmoplast (GO:0009524);; Cellular Component: myosin complex (GO:0016459);;	Cytoskeleton	Myosin head (motor domain)	K10357	myosin V	--	--	--
CSS0032634.1	5.66653	4.60536	4.66718	4.23253	5.11557	5.56055	4.72024	6.65198	4.63004	2.44178	2.31723	2.41895	RIBF2	sp|Q8VZR0|RIBF2_ARATH FAD synthetase 2, chloroplastic OS=Arabidopsis thaliana OX=3702 GN=RIBF2 PE=1 SV=1	PREDICTED: FAD synthetase 2, chloroplastic-like isoform X1 [Populus euphratica]	GO:0005524; GO:0003919; GO:0006747; GO:0009231; GO:0009507	--	--	FAD synthetase	K22949	FAD synthetase [EC:2.7.7.2]	--	--	--
CSS0024357.1	2.30802	6.24109	7.71464	7.08533	5.60638	6.33347	5.56344	10.1176	11.2576	7.96341	5.64798	5.85629	TMM53	sp|Q2TBP5|TMM53_BOVIN Transmembrane protein 53 OS=Bos taurus OX=9913 GN=TMEM53 PE=2 SV=1	hypothetical protein PRUPE_ppa005725mg [Prunus persica]	GO:0016021	Biological Process: protein targeting to membrane (GO:0006612);; Biological Process: response to water deprivation (GO:0009414);; Biological Process: response to wounding (GO:0009611);; Biological Process: response to fungus (GO:0009620);; Biological Process: jasmonic acid biosynthetic process (GO:0009695);; Biological Process: salicylic acid mediated signaling pathway (GO:0009863);; Biological P…	Function unknown	Eukaryotic protein of unknown function (DUF829)	K06889	uncharacterized protein	--	--	--
CSS0023228.1	26.8746	54.174	52.2685	57.0243	45.1044	44.347	29.7201	23.9688	22.8144	72.6212	62.5759	82.5125	--	--	glucose regulated repressor protein, putative [Ricinus communis]	--	--	General function prediction only	Leucine Rich repeat	K10268	F-box and leucine-rich repeat protein 2/20	--	--	--
CSS0045518.1	0.129903	0.189558	0.351837	1.66349	2.06804	1.2414	2.64032	0.494694	2.77774	3.05163	2.01701	2.57282	GEML4	sp|Q9FTA0|GEML4_ARATH GEM-like protein 4 OS=Arabidopsis thaliana OX=3702 GN=At5g08350 PE=2 SV=1	hypothetical protein PRUPE_ppa026708mg [Prunus persica]	--	--	--	GRAM domain	K19951	TBC1 domain family member 8/9	--	--	--
CSS0010740.1	18.1904	20.7365	16.614	10.8056	8.95027	10.3837	8.90543	4.46029	8.93013	13.5765	18.8869	18.5897	TRNHF	sp|Q9LHT0|TRNHF_ARATH Tropinone reductase homolog At5g06060 OS=Arabidopsis thaliana OX=3702 GN=At5g06060 PE=2 SV=1	PREDICTED: tropinone reductase homolog At1g07440-like isoform X1 [Nelumbo nucifera]	GO:0016491; GO:0005829; GO:0005886	Cellular Component: cytosol (GO:0005829);; Molecular Function: oxidoreductase activity (GO:0016491);; Biological Process: oxidation-reduction process (GO:0055114);;	General function prediction only	short chain dehydrogenase	K08081	tropinone reductase I [EC:1.1.1.206]	--	--	--
CSS0028678.1	0.249424	0.060683	0.037505	0.622648	0.958089	1.40051	1.32649	0.610375	2.45025	1.03635	0.586751	1.08332	GEML4	sp|Q9FTA0|GEML4_ARATH GEM-like protein 4 OS=Arabidopsis thaliana OX=3702 GN=At5g08350 PE=2 SV=1	hypothetical protein PRUPE_ppa026708mg [Prunus persica]	--	--	--	GRAM domain	K19951	TBC1 domain family member 8/9	--	--	--
CSS0019234.1	0.165076	0.214422	0.198182	0.496504	1.49353	1.28034	1.06129	1.11219	2.19867	0.609406	0.603829	0.582571	GEML4	sp|Q9FTA0|GEML4_ARATH GEM-like protein 4 OS=Arabidopsis thaliana OX=3702 GN=At5g08350 PE=2 SV=1	hypothetical protein PRUPE_ppa026708mg [Prunus persica]	--	--	--	GRAM domain	K19951	TBC1 domain family member 8/9	--	--	--
CSS0011619.1	7.99028	7.10743	4.75584	17.594	7.78173	8.92356	6.63945	0.085235	11.9587	6.78553	4.51188	5.35531	--	--	--	--	--	--	--	--	--	--	--	--
CSS0001404.1	3.00522	1.98516	0.697088	5.73205	4.2999	6.22182	5.73588	2.78808	4.06852	4.04894	2.50762	3.11795	GEML4	sp|Q9FTA0|GEML4_ARATH GEM-like protein 4 OS=Arabidopsis thaliana OX=3702 GN=At5g08350 PE=2 SV=1	PREDICTED: GEM-like protein 4 [Prunus mume]	--	--	--	GRAM domain	K19951	TBC1 domain family member 8/9	--	--	--
CSS0047094.1	1.38913	1.04014	0.972107	1.9268	1.8269	2.02732	1.34252	2.47254	2.08552	0.940137	1.14511	1.00909	MURF	sp|P96613|MURF_BACSU UDP-N-acetylmuramoyl-tripeptide--D-alanyl-D-alanine ligase OS=Bacillus subtilis (strain 168) OX=224308 GN=murF PE=3 SV=1	PREDICTED: uncharacterized protein LOC100254844 [Vitis vinifera]	GO:0005524; GO:0047480; GO:0007049; GO:0051301; GO:0071555; GO:0009252; GO:0008360; GO:0005737	Molecular Function: ATP binding (GO:0005524);; Cellular Component: cytoplasm (GO:0005737);; Biological Process: regulation of cell shape (GO:0008360);; Molecular Function: UDP-N-acetylmuramoylalanyl-D-glutamyl-2,6-diaminopimelate-D-alanyl-D-alanine ligase activity (GO:0008766);; Biological Process: biosynthetic process (GO:0009058);; Biological Process: cell division (GO:0051301);;	--	Mur ligase middle domain	K01929	UDP-N-acetylmuramoyl-tripeptide--D-alanyl-D-alanine ligase [EC:6.3.2.10]	--	--	--
CSS0032163.1	13.6993	11.1293	13.7406	19.1209	19.8773	20.5912	19.0002	21.8706	19.7842	14.963	12.9697	13.1988	SRM1	sp|Q9FNN6|SRM1_ARATH Transcription factor SRM1 OS=Arabidopsis thaliana OX=3702 GN=SRM1 PE=1 SV=1	unnamed protein product [Coffea canephora]	GO:0003700; GO:0044212; GO:0009738; GO:1901001; GO:0010116; GO:1905615; GO:0045893; GO:0009787; GO:1901371; GO:0006355; GO:0009739; GO:0009751; GO:0009651; GO:0009414; GO:0005634	Molecular Function: DNA binding (GO:0003677);; Molecular Function: chromatin binding (GO:0003682);; Cellular Component: nucleus (GO:0005634);;	Posttranslational modification, protein turnover, chaperones	Myb-like DNA-binding domain	K09522	DnaJ homolog subfamily C member 2	MYB	TF	--
CSS0005233.1	10.4744	11.3609	4.3147	15.5068	14.3371	17.9787	11.231	15.232	10.5831	12.7119	12.3754	10.2288	--	--	putative RNA-directed DNA polymerase (Reverse transcriptase) [Malus domestica]	--	--	--	--	--	--	--	--	--
CSS0040466.1	2.13273	6.70842	6.99955	1.35519	1.00771	0.900194	2.29078	2.02661	1.86026	1.18904	1.56875	1.75066	CIPKB	sp|O22932|CIPKB_ARATH CBL-interacting serine/threonine-protein kinase 11 OS=Arabidopsis thaliana OX=3702 GN=CIPK11 PE=1 SV=1	SOS3-interacting protein 4 [Theobroma cacao]	GO:0005524; GO:0004672; GO:0004674; GO:0006468; GO:0009268; GO:0007165	Molecular Function: calmodulin-dependent protein kinase activity (GO:0004683);; Molecular Function: ATP binding (GO:0005524);; Biological Process: protein phosphorylation (GO:0006468);; Biological Process: response to pH (GO:0009268);; Biological Process: response to wounding (GO:0009611);; Biological Process: response to fungus (GO:0009620);; Biological Process: jasmonic acid biosynthetic proces…	Signal transduction mechanisms	Protein kinase domain	K12761	carbon catabolite-derepressing protein kinase [EC:2.7.11.1]	--	--	CAMK_CAMKL-CHK1
CSS0048295.1	0.421633	1.7559	2.16752	0.134056	0.212391	0.264105	1.80828	3.42903	1.4025	0.752879	0.697219	0.62379	SLX1	sp|Q8BX32|SLX1_MOUSE Structure-specific endonuclease subunit SLX1 OS=Mus musculus OX=10090 GN=Slx1b PE=2 SV=1	PREDICTED: structure-specific endonuclease subunit SLX1 homolog [Vitis vinifera]	GO:0017108; GO:0008821; GO:0046872; GO:0000724; GO:1904431; GO:0090656; GO:0005654; GO:0033557	Molecular Function: nuclease activity (GO:0004518);; Biological Process: cellular process (GO:0009987);;	General function prediction only	GIY-YIG catalytic domain	K15078	structure-specific endonuclease subunit SLX1 [EC:3.6.1.-]	--	--	--
CSS0014752.1	0.214936	0.184333	0.551955	0.429942	0.432818	0.471497	0.564887	0.619932	0.470006	0.225721	0.404309	0.167108	CIPKI	sp|Q5W736|CIPKI_ORYSJ CBL-interacting protein kinase 18 OS=Oryza sativa subsp. japonica OX=39947 GN=CIPK18 PE=2 SV=1	PREDICTED: CBL-interacting protein kinase 18 [Nelumbo nucifera]	GO:0005524; GO:0004674; GO:0007165	Molecular Function: nucleotide binding (GO:0000166);; Molecular Function: protein kinase activity (GO:0004672);; Biological Process: phosphorylation (GO:0016310);;	Signal transduction mechanisms	Protein kinase domain	K07198	5'-AMP-activated protein kinase, catalytic alpha subunit [EC:2.7.11.11]	--	--	CAMK_CAMKL-CHK1
CSS0028923.1	0.966512	0.317917	0.795668	1.14402	1.9911	1.51681	1.60408	1.96738	1.16924	0.960698	0.742876	0.69884	--	--	PREDICTED: uncharacterized protein LOC103326817 [Prunus mume]	--	Biological Process: biosynthetic process (GO:0009058);; Molecular Function: transferase activity (GO:0016740);;	--	Glycosyl transferases group 1	K16150	glycogen synthase [EC:2.4.1.11]	--	--	--
CSS0019065.1	17.8315	20.9267	8.00261	16.9205	11.7704	23.3277	15.7719	56.0357	12.6729	7.56642	11.5091	8.75579	NUD26	sp|Q9CAF2|NUD26_ARATH Nudix hydrolase 26, chloroplastic OS=Arabidopsis thaliana OX=3702 GN=NUDT26 PE=1 SV=1	PREDICTED: nudix hydrolase 26, chloroplastic-like [Malus domestica]	GO:0034432; GO:0008893; GO:0046872; GO:0006753; GO:0019693; GO:0009507	Molecular Function: bis(5'-nucleosyl)-tetraphosphatase (asymmetrical) activity (GO:0004081);; Biological Process: nucleoside phosphate metabolic process (GO:0006753);; Molecular Function: guanosine-3',5'-bis(diphosphate) 3'-diphosphatase activity (GO:0008893);; Biological Process: methylglyoxal catabolic process to D-lactate via S-lactoyl-glutathione (GO:0019243);; Molecular Function: bis(5'-aden…	--	--	K08311	putative (di)nucleoside polyphosphate hydrolase [EC:3.6.1.-]	--	--	--
CSS0013889.1	3.72755	2.20348	1.45302	5.97357	3.98843	4.63079	1.97856	3.37867	3.96742	2.33011	1.59377	2.20548	NUD26	sp|Q9CAF2|NUD26_ARATH Nudix hydrolase 26, chloroplastic OS=Arabidopsis thaliana OX=3702 GN=NUDT26 PE=1 SV=1	hypothetical protein MIMGU_mgv1a013602mg [Erythranthe guttata]	GO:0034432; GO:0008893; GO:0046872; GO:0006753; GO:0019693; GO:0009507	Molecular Function: bis(5'-nucleosyl)-tetraphosphatase (asymmetrical) activity (GO:0004081);; Molecular Function: ATP binding (GO:0005524);;	--	NUDIX domain	K08311	putative (di)nucleoside polyphosphate hydrolase [EC:3.6.1.-]	--	--	--
CSS0014162.1	1.39861	0.969561	0.525143	2.03151	4.19666	2.62049	0.115198	1.0246	0.672098	1.20249	1.94036	1.38677	HOX32	sp|A2XK30|HOX32_ORYSI Homeobox-leucine zipper protein HOX32 OS=Oryza sativa subsp. indica OX=39946 GN=HOX32 PE=2 SV=1	hypothetical protein PHAVU_011G079800g [Phaseolus vulgaris]	GO:0003677; GO:0008289; GO:0005634	Molecular Function: DNA-binding transcription factor activity (GO:0003700);; Cellular Component: nucleus (GO:0005634);; Biological Process: regulation of transcription, DNA-templated (GO:0006355);; Biological Process: cell adhesion (GO:0007155);; Molecular Function: lipid binding (GO:0008289);; Biological Process: determination of bilateral symmetry (GO:0009855);; Biological Process: polarity spe…	--	Homeobox domain	K09338	homeobox-leucine zipper protein	HB-other	TF	--
CSS0040774.1	24	20.4441	18.7915	26.61	25.5513	29.6487	21.8616	19.8711	20.2772	28.1883	26.8392	25.8749	DCP2	sp|Q8GW31|DCP2_ARATH mRNA-decapping enzyme subunit 2 OS=Arabidopsis thaliana OX=3702 GN=DCP2 PE=1 SV=1	Decapping 2 isoform 1 [Theobroma cacao]	GO:0005524; GO:0050072; GO:0000287; GO:0030145; GO:0003729; GO:0000290; GO:0031087; GO:0019048; GO:0006402; GO:0006397; GO:0009791; GO:0016441; GO:0010072; GO:0005737; GO:0000932	Molecular Function: magnesium ion binding (GO:0000287);; Cellular Component: P-body (GO:0000932);; Molecular Function: mRNA binding (GO:0003729);; Biological Process: fatty acid beta-oxidation (GO:0006635);; Biological Process: primary shoot apical meristem specification (GO:0010072);; Biological Process: posttranscriptional gene silencing (GO:0016441);; Biological Process: protein import into pe…	RNA processing and modification	Dcp2, box A domain	K12613	mRNA-decapping enzyme subunit 2 [EC:3.6.1.62]	--	--	--
CSS0026912.1	2.43384	1.7353	1.65737	2.38662	2.05204	2.39493	1.98565	2.46176	1.96575	1.36915	1.98676	1.51761	DRB2	sp|Q9SKN2|DRB2_ARATH Double-stranded RNA-binding protein 2 OS=Arabidopsis thaliana OX=3702 GN=DRB2 PE=1 SV=1	PREDICTED: double-stranded RNA-binding protein 2-like [Solanum tuberosum]	GO:0003725; GO:0035196; GO:0070919; GO:0005737	Biological Process: regulation of gene expression, epigenetic (GO:0040029);; Biological Process: production of small RNA involved in gene silencing by RNA (GO:0070918);;	--	Double-stranded RNA binding motif	K18420	RISC-loading complex subunit TARBP2	--	--	--
CSS0046240.1	0.638767	0.193048	0.112358	0.305423	0.102714	0.538977	0.290361	0.924077	0.075769	0.182636	0.578767	0.186222	--	--	PREDICTED: uncharacterized protein LOC104596073 isoform X2 [Nelumbo nucifera]	--	--	--	--	K16547	protein NEDD1	--	--	--
CSS0044099.1	3.25857	2.32465	0.45728	6.60021	6.93764	7.03735	4.34075	5.23769	4.14884	4.03367	4.145	2.80045	--	--	PREDICTED: uncharacterized protein LOC104084729 isoform X2 [Nicotiana tomentosiformis]	--	--	--	Plant transposase (Ptta/En/Spm family)	--	--	--	--	--
CSS0034987.1	0.451261	1.29426	0.825241	1.25713	1.38003	0.932747	0.891325	0.716288	1.84315	0.3187	0.653476	0.71706	PME53	sp|Q8VYZ3|PME53_ARATH Probable pectinesterase 53 OS=Arabidopsis thaliana OX=3702 GN=PME53 PE=2 SV=1	PREDICTED: probable pectinesterase 53 [Prunus mume]	GO:0045330; GO:0052689; GO:0030599; GO:0042545; GO:0045490; GO:0005618; GO:0005737; GO:0005576	Cellular Component: cytoplasm (GO:0005737);; Biological Process: response to UV (GO:0009411);; Cellular Component: plant-type cell wall (GO:0009505);; Biological Process: flavonoid biosynthetic process (GO:0009813);; Molecular Function: pectinesterase activity (GO:0030599);; Biological Process: cell wall modification (GO:0042545);; Molecular Function: aspartyl esterase activity (GO:0045330);;	--	Pectinesterase	K01051	pectinesterase [EC:3.1.1.11]	--	--	--
CSS0000434.1	2.21615	1.30021	0.882948	2.45528	1.62271	1.70553	1.06112	3.0283	0.951389	2.74125	2.10254	2.36194	VPS15	sp|Q9M0E5|VPS15_ARATH Serine/threonine-protein kinase VPS15 OS=Arabidopsis thaliana OX=3702 GN=VPS15 PE=1 SV=1	PREDICTED: probable serine/threonine-protein kinase vps15 isoform X1 [Vitis vinifera]	GO:0005524; GO:0004674; GO:0030242; GO:0045324; GO:0016236; GO:0048015; GO:0009555; GO:0009846; GO:0006468; GO:0006623; GO:0080008; GO:0005737; GO:0010008; GO:0005794; GO:0005770; GO:0071561; GO:0034271; GO:0034272	--	Signal transduction mechanisms	Protein kinase domain	K08333	phosphoinositide-3-kinase, regulatory subunit 4 [EC:2.7.11.1]	--	--	CMGC_Pl-Tthe
CSS0013251.1	2.51972	3.28579	2.3039	6.55957	6.79131	9.83928	5.11148	22.4059	6.25167	4.24901	1.46629	4.44144	--	--	--	--	--	--	--	--	--	--	--	--
CSS0002322.1	1.45415	4.52944	2.6296	4.87386	4.16055	5.35323	3.15032	0.649404	0.571066	8.78663	4.70104	7.2758	--	--	PREDICTED: uncharacterized protein LOC100249186 [Vitis vinifera]	--	--	Transcription	--	--	--	--	--	--
CSS0039774.1	0.129008	0.188264	0.041703	0.389807	0.585719	0.662466	0.197914	0.387181	0.054062	1.00978	0.339187	0.449628	--	--	hypothetical protein VITISV_031681 [Vitis vinifera]	--	--	General function prediction only	--	K12327	caldesmon	--	--	--
CSS0041389.1	0.082554	0.269163	0.163988	0.967659	1.11161	1.6436	0.998483	0.440757	0.75209	1.48233	0.678528	2.04442	--	--	PREDICTED: uncharacterized protein LOC100245695 [Vitis vinifera]	--	Cellular Component: plant-type cell wall (GO:0009505);;	--	Protein of unknown function (DUF1005)	--	--	--	--	--
CSS0006546.1	196.09	182.636	229.034	177.792	148.182	144.826	91.9596	44.7822	198.573	186.226	176.464	180.747	PROF2	sp|Q64LH2|PROF2_AMBAR Profilin-2 OS=Ambrosia artemisiifolia OX=4212 GN=A0418 PE=1 SV=1	profilin 2 [Camellia sinensis]	GO:0003779; GO:0005737; GO:0005856	Molecular Function: actin binding (GO:0003779);; Cellular Component: cytoplasm (GO:0005737);; Cellular Component: cytoskeleton (GO:0005856);; Biological Process: actin cytoskeleton organization (GO:0030036);;	Cytoskeleton	Profilin	K05759	profilin	--	--	--
CSS0048082.1	18.7406	14.6943	14.6511	31.7736	22.008	30.4658	19.535	47.812	18.9315	25.2427	18.3211	22.2178	--	--	--	--	--	--	--	--	--	--	--	--
CSS0026672.1	0.535861	1.5753	0.063745	1.79192	2.22669	2.24527	1.44032	9.46368	1.49173	0.930906	0.654847	0.466645	--	--	Uncharacterized protein isoform 2, partial [Theobroma cacao]	--	--	Function unknown	--	--	--	--	--	--
CSS0040017.1	8.53773	11.6655	10.6178	7.89217	9.27052	9.62787	16.7383	21.1316	17.0552	4.35877	8.26618	5.11472	GUN4C	sp|Q9LX31|GUN4C_ARATH Tetrapyrrole-binding protein, chloroplastic OS=Arabidopsis thaliana OX=3702 GN=GUN4 PE=1 SV=1	Tetrapyrrole-binding family protein [Populus trichocarpa]	GO:0019899; GO:0046906; GO:0015995; GO:0010019; GO:0043085; GO:0009507; GO:0031969	Biological Process: pentose-phosphate shunt (GO:0006098);; Biological Process: rRNA processing (GO:0006364);; Biological Process: aromatic amino acid family biosynthetic process (GO:0009073);; Biological Process: leaf morphogenesis (GO:0009965);; Biological Process: chloroplast-nucleus signaling pathway (GO:0010019);; Biological Process: photosystem II assembly (GO:0010207);; Biological Process: …	--	GUN4-like	--	--	--	--	--
CSS0019544.1	17.2214	15.2145	15.1746	18.9022	14.3472	19.9435	14.4153	18.5141	14.0245	17.5087	16.0505	15.0439	TAF7	sp|B9DG24|TAF7_ARATH Transcription initiation factor TFIID subunit 7 OS=Arabidopsis thaliana OX=3702 GN=TAF7 PE=1 SV=1	PREDICTED: transcription initiation factor TFIID subunit 7 [Vitis vinifera]	GO:0035035; GO:0003713; GO:0008134; GO:0044212; GO:0006357; GO:0051123; GO:0005669	Biological Process: RNA splicing, via endonucleolytic cleavage and ligation (GO:0000394);; Cellular Component: transcription factor TFIID complex (GO:0005669);; Biological Process: transcription initiation from RNA polymerase II promoter (GO:0006367);;	Transcription	TAFII55 protein conserved region	K03132	transcription initiation factor TFIID subunit 7	--	--	--
CSS0022265.1	1.20321	1.73718	1.13319	1.19376	1.14317	0.833099	1.36865	0.858813	2.11022	1.07977	0.965375	1.26053	--	--	PREDICTED: uncharacterized protein LOC100261223 isoform X1 [Vitis vinifera]	--	--	--	--	--	--	--	--	--
CSS0014478.1	12.2482	9.46425	7.18873	13.7088	14.3351	14.6064	15.1703	4.7948	13.4389	8.94994	8.19109	9.83131	FRS5	sp|Q9SZL8|FRS5_ARATH Protein FAR1-RELATED SEQUENCE 5 OS=Arabidopsis thaliana OX=3702 GN=FRS5 PE=1 SV=1	PREDICTED: protein FAR1-RELATED SEQUENCE 5 [Vitis vinifera]	GO:0008270; GO:0006355; GO:0005634	--	--	FAR1 DNA-binding domain	K17604	zinc finger SWIM domain-containing protein 3	FAR1	TF	--
CSS0017326.1	16.6366	19.8464	18.463	20.8688	18.466	17.6251	17.6885	10.1851	12.6323	28.8777	24.9173	27.9375	FRS5	sp|Q9SZL8|FRS5_ARATH Protein FAR1-RELATED SEQUENCE 5 OS=Arabidopsis thaliana OX=3702 GN=FRS5 PE=1 SV=1	PREDICTED: protein FAR1-RELATED SEQUENCE 5-like isoform X2 [Vitis vinifera]	GO:0008270; GO:0006355; GO:0005634	--	--	FAR1 DNA-binding domain	K17604	zinc finger SWIM domain-containing protein 3	FAR1	TF	--
CSS0024328.1	10.1943	6.56669	6.61845	6.36437	6.27796	5.43299	4.65798	2.50897	3.6197	2.79746	4.72935	3.62055	--	--	unnamed protein product [Vitis vinifera]	--	Biological Process: photosystem II assembly (GO:0010207);;	--	Protein of unknown function (DUF3531)	--	--	--	--	--
CSS0049057.1	16.7852	11.8669	8.38106	19.1343	16.7059	21.3929	13.7193	7.09523	18.1114	12.7889	14.4718	16.5197	FRS5	sp|Q9SZL8|FRS5_ARATH Protein FAR1-RELATED SEQUENCE 5 OS=Arabidopsis thaliana OX=3702 GN=FRS5 PE=1 SV=1	PREDICTED: protein FAR-RED IMPAIRED RESPONSE 1-like [Vitis vinifera]	GO:0008270; GO:0006355; GO:0005634	--	--	FAR1 DNA-binding domain	K17604	zinc finger SWIM domain-containing protein 3	FAR1	TF	--
CSS0049743.1	1.22047	0.846993	0.417533	0.554609	1.31096	0.589715	0.402592	0.229483	0.36009	0.504298	1.00635	0.960116	RPM1	sp|Q39214|RPM1_ARATH Disease resistance protein RPM1 OS=Arabidopsis thaliana OX=3702 GN=RPM1 PE=1 SV=1	PREDICTED: disease resistance protein RPM1-like isoform X1 [Pyrus x bretschneideri]	GO:0043531; GO:0005524; GO:0000166; GO:0009626; GO:0012505; GO:0019897; GO:0005886	--	Signal transduction mechanisms	NB-ARC domain	K13457	disease resistance protein RPM1	--	--	--
CSS0013999.1	0.587435	1.0159	0.267342	0.268698	0.209363	0.166722	0.283846	0.218978	0.134852	0.319974	0.419557	0.566091	RPM1	sp|Q39214|RPM1_ARATH Disease resistance protein RPM1 OS=Arabidopsis thaliana OX=3702 GN=RPM1 PE=1 SV=1	PREDICTED: disease resistance protein RPM1 [Vitis vinifera]	GO:0043531; GO:0005524; GO:0000166; GO:0009626; GO:0012505; GO:0019897; GO:0005886	--	Signal transduction mechanisms	NB-ARC domain	K13457	disease resistance protein RPM1	--	--	--
CSS0025461.1	4.19324	3.54908	1.34699	2.70003	3.38924	4.75082	2.78527	2.55674	3.30882	3.12511	2.68381	3.24936	OSGEP	sp|A7SXZ6|OSGEP_NEMVE Probable tRNA N6-adenosine threonylcarbamoyltransferase OS=Nematostella vectensis OX=45351 GN=osgep PE=3 SV=1	PREDICTED: probable tRNA N6-adenosine threonylcarbamoyltransferase [Eucalyptus grandis]	GO:0046872; GO:0061711; GO:0002949; GO:0005737; GO:0000408; GO:0005634	--	Posttranslational modification, protein turnover, chaperones	Glycoprotease family	K01409	N6-L-threonylcarbamoyladenine synthase [EC:2.3.1.234]	--	--	--
CSS0030682.1	3.78474	4.68984	3.43468	5.11447	5.49064	6.34383	4.00081	0.922187	2.7113	3.29522	4.17811	4.15496	RPP13	sp|Q9M667|RPP13_ARATH Disease resistance protein RPP13 OS=Arabidopsis thaliana OX=3702 GN=RPP13 PE=2 SV=2	NBS-LRR resistance gene-like protein ARGH34 [Populus trichocarpa]	GO:0043531; GO:0005524; GO:0009814; GO:0009626; GO:0005737; GO:0005886	--	Signal transduction mechanisms	NB-ARC domain	K13457	disease resistance protein RPM1	--	--	--
CSS0002438.1	11.4202	15.8848	14.1299	14.7966	15.698	14.1922	14.649	12.7	11.6275	16.3398	16.1727	13.859	OBE3	sp|Q94B71|OBE3_ARATH Protein OBERON 3 OS=Arabidopsis thaliana OX=3702 GN=OBE3 PE=1 SV=1	PREDICTED: protein OBERON 3 [Vitis vinifera]	GO:0046872; GO:0001708; GO:0090421; GO:0009880; GO:0055065; GO:0005634	Biological Process: cell fate specification (GO:0001708);; Biological Process: embryonic pattern specification (GO:0009880);; Biological Process: embryonic meristem initiation (GO:0090421);;	--	Protein of unknown function (DUF1423)	--	--	--	--	--
CSS0027725.1	0	0.36652	0.339843	3.34345	3.44492	3.87796	2.73188	3.00425	3.4655	1.47317	1.44501	1.99973	ACFR3	sp|Q67ZF6|ACFR3_ARATH Probable transmembrane ascorbate ferrireductase 3 OS=Arabidopsis thaliana OX=3702 GN=CYB561C PE=2 SV=1	unnamed protein product [Coffea canephora]	GO:0046872; GO:0016491; GO:0016021	--	Energy production and conversion	Eukaryotic cytochrome b561	K08360	cytochrome b-561 [EC:7.2.1.3]	--	--	--
CSS0032108.1	16.1757	19.0854	20.7095	18.4061	16.6332	15.0997	12.1904	9.6741	11.3871	23.1124	18.9067	19.8918	MED27	sp|Q8RWM3|MED27_ARATH Mediator of RNA polymerase II transcription subunit 27 OS=Arabidopsis thaliana OX=3702 GN=MED27 PE=1 SV=1	PREDICTED: mediator of RNA polymerase II transcription subunit 27 isoform X1 [Vitis vinifera]	GO:0016592	Cellular Component: mediator complex (GO:0016592);; Biological Process: para-aminobenzoic acid metabolic process (GO:0046482);;	--	Mediator complex subunit 27	K15170	mediator of RNA polymerase II transcription subunit 27	--	--	--
CSS0036811.1	0.257285	2.32947	2.69983	0.478956	0.566856	0.3893	0.334634	0.187259	1.10536	0.423942	0.993713	1.42	ACA13	sp|Q9LIK7|ACA13_ARATH Putative calcium-transporting ATPase 13, plasma membrane-type OS=Arabidopsis thaliana OX=3702 GN=ACA13 PE=3 SV=1	hypothetical protein CICLE_v10005534mg [Citrus clementina]	GO:0005524; GO:0019829; GO:0005388; GO:0005516; GO:0046872; GO:0016021; GO:0043231	--	Inorganic ion transport and metabolism	Cation transporting ATPase, C-terminus	K01537	P-type Ca2+ transporter type 2C [EC:7.2.2.10]	--	--	--
CSS0038217.1	17.6038	18.6201	24.8781	20.1322	16.8354	8.58563	11.4458	12.5499	9.19983	7.03638	13.0128	11.6585	--	--	unnamed protein product [Vitis vinifera]	--	Biological Process: photosystem II assembly (GO:0010207);;	--	Glutaredoxin-like domain (DUF836)	--	--	--	--	--
CSS0045528.1	7.63614	7.2639	2.30626	10.941	10.6301	9.86872	11.1399	11.0443	15.8542	5.29519	4.39548	4.31254	GCT23	sp|Q84QC1|GCT23_ARATH Gamma-glutamylcyclotransferase 2-3 OS=Arabidopsis thaliana OX=3702 GN=GGCT2;3 PE=1 SV=1	ChaC-like family protein isoform 1 [Theobroma cacao]	GO:0003839; GO:0006751; GO:0005737; GO:0005829	Cellular Component: cytosol (GO:0005829);;	Inorganic ion transport and metabolism	ChaC-like protein	K22596	gamma-glutamylcyclotransferase, plant [EC:4.3.2.9]	--	--	--
CSS0022408.1	6.36645	8.15016	6.20208	14.8432	13.2887	15.3654	8.39043	8.44847	7.46793	17.6219	14.9956	16.6605	--	--	PREDICTED: uncharacterized protein LOC102624967 [Citrus sinensis]	--	--	--	--	--	--	--	--	--
CSS0000301.1	0.879639	0.704055	0.905237	0.351416	0.436474	0.265249	4.93624	5.96848	4.62383	0.512607	0.735873	0.456856	LYM1	sp|Q93ZH0|LYM1_ARATH LysM domain-containing GPI-anchored protein 1 OS=Arabidopsis thaliana OX=3702 GN=LYM1 PE=1 SV=1	PREDICTED: lysM domain-containing GPI-anchored protein 1 [Vitis vinifera]	GO:0042834; GO:0006952; GO:0006955; GO:0031225; GO:0046658; GO:0005576; GO:0005634; GO:0005886	Biological Process: cell wall macromolecule catabolic process (GO:0016998);; Cellular Component: anchored component of plasma membrane (GO:0046658);;	--	LysM domain	K13473	chitin elicitor-binding protein	--	--	--
CSS0004297.1	3.04334	2.74228	1.77379	3.78031	4.03539	3.60884	2.39384	3.6365	2.85176	2.89337	2.91966	2.48351	ATAD5	sp|Q96QE3|ATAD5_HUMAN ATPase family AAA domain-containing protein 5 OS=Homo sapiens OX=9606 GN=ATAD5 PE=1 SV=4	PREDICTED: uncharacterized protein LOC104882466 isoform X2 [Vitis vinifera]	GO:0005524; GO:0003677; GO:0061860; GO:0042100; GO:0090618; GO:0042771; GO:0045190; GO:1902166; GO:0033260; GO:0090305; GO:0030890; GO:1902751; GO:0045740; GO:0048304; GO:1901990; GO:0042770; GO:0031391; GO:0005634	--	Replication, recombination and repair	Rad17 cell cycle checkpoint protein	K10754	replication factor C subunit 1	--	--	--
CSS0040543.1	2.71299	4.4255	5.18312	5.83899	9.26994	7.77354	12.7729	7.96798	19.747	9.03418	7.53361	5.92409	UGAL1	sp|Q9C521|UGAL1_ARATH UDP-galactose transporter 1 OS=Arabidopsis thaliana OX=3702 GN=UDP-GALT1 PE=2 SV=1	PREDICTED: UDP-galactose transporter 1 [Vitis vinifera]	GO:0015297; GO:0005457; GO:0015165; GO:0022857; GO:0005459; GO:0005460; GO:0008643; GO:0015783; GO:0072334; GO:0015786; GO:0005794; GO:0016021	Cellular Component: Golgi apparatus (GO:0005794);; Biological Process: nucleotide-sugar transmembrane transport (GO:0015780);; Cellular Component: integral component of membrane (GO:0016021);;	--	Triose-phosphate Transporter family	K15285	solute carrier family 35, member E3	--	--	--
CSS0047814.1	0.800558	0.442701	0.215474	1.27988	1.44804	1.52388	0.530658	0.556683	0.748728	0.692811	0.952835	0.460408	PDS5A	sp|Q5F3V3|PDS5A_CHICK Sister chromatid cohesion protein PDS5 homolog A OS=Gallus gallus OX=9031 GN=PDS5A PE=2 SV=2	PREDICTED: sister chromatid cohesion protein PDS5 homolog A isoform X1 [Vitis vinifera]	GO:0051301; GO:0006281; GO:0007064; GO:0008156; GO:0000785; GO:0005634	--	Cell cycle control, cell division, chromosome partitioning	--	K11267	sister chromatid cohesion protein PDS5	--	--	--
CSS0040709.1	1.40632	5.19491	4.19602	4.22221	7.0313	3.01127	7.16023	7.42742	12.1633	4.14013	6.07162	3.06342	--	--	PREDICTED: uncharacterized protein LOC100260772 [Vitis vinifera]	--	--	--	--	--	--	--	--	--
CSS0030707.1	0.083109	0.109353	0.087766	0.118095	0.090731	0.32574	0.225339	0.121392	0.261509	0.049114	0.01549	0.074405	NET1D	sp|F4HZB5|NET1D_ARATH Protein NETWORKED 1D OS=Arabidopsis thaliana OX=3702 GN=NET1D PE=3 SV=1	PREDICTED: centrosome-associated protein CEP250 [Vitis vinifera]	GO:0051015; GO:0005886	--	--	KIP1-like protein	K20283	golgin subfamily A member 4	--	--	--
CSS0010872.1	8.96708	7.21315	4.15699	16.6093	13.86	18.2884	7.2168	10.3112	8.32491	12.4066	11.3064	13.8685	MCCA	sp|Q42523|MCCA_ARATH Methylcrotonoyl-CoA carboxylase subunit alpha, mitochondrial OS=Arabidopsis thaliana OX=3702 GN=MCCA PE=1 SV=2	unnamed protein product [Vitis vinifera]	GO:0005524; GO:0050897; GO:0004485; GO:0006552; GO:0022626; GO:0005576; GO:0005759; GO:0005739	Molecular Function: biotin carboxylase activity (GO:0004075);; Molecular Function: methylcrotonoyl-CoA carboxylase activity (GO:0004485);; Molecular Function: ATP binding (GO:0005524);; Cellular Component: mitochondrion (GO:0005739);; Biological Process: leucine catabolic process (GO:0006552);; Biological Process: response to sucrose (GO:0009744);; Biological Process: response to fructose (GO:000…	--	Carbamoyl-phosphate synthase L chain, ATP binding domain	K01968	3-methylcrotonyl-CoA carboxylase alpha subunit [EC:6.4.1.4]	--	--	--
CSS0004386.1	11.9599	9.76203	6.3301	13.7363	9.85343	12.7465	6.73848	5.8843	11.7529	15.77	16.8244	16.9521	SMTA	sp|P56707|SMTA_ASTBI Selenocysteine methyltransferase OS=Astragalus bisulcatus OX=20406 GN=SMTA PE=1 SV=1	selenocysteine methyltransferase [Camellia sinensis]	GO:0047150; GO:0016205; GO:0008270; GO:0009086; GO:0032259	Molecular Function: S-adenosylmethionine-homocysteine S-methyltransferase activity (GO:0008898);; Biological Process: methionine biosynthetic process (GO:0009086);; Biological Process: methylation (GO:0032259);; Biological Process: S-methylmethionine cycle (GO:0033528);;	Amino acid transport and metabolism	Homocysteine S-methyltransferase	K00547	homocysteine S-methyltransferase [EC:2.1.1.10]	--	--	--
CSS0036584.1	24.7302	18.5513	24.7415	24.2947	22.0913	26.4161	23.5366	23.0065	24.2212	17.1336	17.7754	15.3083	--	--	PREDICTED: uncharacterized protein LOC104246514 [Nicotiana sylvestris]	--	--	--	--	--	--	--	--	--
CSS0005681.1	0.765277	0.505157	0.520771	0.931785	0.71742	0.868087	0.358566	0.972199	0.445532	1.0453	1.53713	1.27961	PRPK	sp|Q96S44|PRPK_HUMAN EKC/KEOPS complex subunit TP53RK OS=Homo sapiens OX=9606 GN=TP53RK PE=1 SV=2	hypothetical protein POPTR_0002s05080g [Populus trichocarpa]	GO:0005524; GO:0016787; GO:0002039; GO:0004674; GO:0006468; GO:1901796; GO:0008033; GO:0070525; GO:0005737; GO:0000408; GO:0005654; GO:0005634	Molecular Function: protein tyrosine kinase activity (GO:0004713);; Molecular Function: ATP binding (GO:0005524);; Biological Process: protein phosphorylation (GO:0006468);;	General function prediction only	Protein kinase domain	K08851	TP53 regulating kinase and related kinases [EC:2.7.11.1]	--	--	TKL-Pl-4
CSS0030606.1	0.879431	1.43432	1.74552	2.97718	2.71913	2.56344	3.07561	5.86419	3.60085	2.15876	3.51323	2.85861	MAN6	sp|Q9LZV3|MAN6_ARATH Mannan endo-1,4-beta-mannosidase 6 OS=Arabidopsis thaliana OX=3702 GN=MAN6 PE=2 SV=1	hypothetical protein POPTR_0016s14550g [Populus trichocarpa]	GO:0016985; GO:0005975; GO:0009845; GO:0005576	--	--	Cellulase (glycosyl hydrolase family 5)	K19355	mannan endo-1,4-beta-mannosidase [EC:3.2.1.78]	--	--	--
CSS0035133.2	10.9297	24.8362	27.5163	4.10547	4.26763	2.50976	7.2729	8.48047	5.21142	7.32191	9.78994	9.94129	STN8	sp|Q9LZV4|STN8_ARATH Serine/threonine-protein kinase STN8, chloroplastic OS=Arabidopsis thaliana OX=3702 GN=STN8 PE=2 SV=1	PREDICTED: serine/threonine-protein kinase STN8, chloroplastic isoform X1 [Vitis vinifera]	GO:0005524; GO:0004672; GO:0004674; GO:0042549; GO:0009507; GO:0009534; GO:0009579	--	General function prediction only	Protein kinase domain	K08286	protein-serine/threonine kinase [EC:2.7.11.-]	--	--	Group-Pl-4
CSS0025642.1	15.7965	13.2483	8.44977	22.3511	22.0188	17.8616	14.8934	17.1009	16.852	21.8981	15.2293	13.4514	KPK2	sp|Q39030|KPK2_ARATH Serine/threonine-protein kinase AtPK2/AtPK19 OS=Arabidopsis thaliana OX=3702 GN=ATPK2 PE=1 SV=2	PREDICTED: serine/threonine-protein kinase AtPK2/AtPK19-like [Vitis vinifera]	GO:0005524; GO:0016301; GO:0004672; GO:0004674; GO:0071456; GO:0045727; GO:0006468; GO:0009409; GO:0009408; GO:0009651; GO:0005634	Molecular Function: protein kinase C activity (GO:0004697);; Molecular Function: ATP binding (GO:0005524);; Cellular Component: ribosome (GO:0005840);; Biological Process: protein phosphorylation (GO:0006468);;	--	Protein kinase domain	K04688	ribosomal protein S6 kinase beta [EC:2.7.11.1]	--	--	AGC-Pl
CSS0030868.1	7.8684	7.17303	5.12989	7.85928	9.75372	9.53051	8.12913	10.882	8.93112	9.34177	10.8179	7.28938	DNJ49	sp|Q9FH28|DNJ49_ARATH Chaperone protein dnaJ 49 OS=Arabidopsis thaliana OX=3702 GN=ATJ49 PE=2 SV=2	PREDICTED: chaperone protein dnaJ 49 [Solanum lycopersicum]	GO:0030544; GO:0071218; GO:0051085; GO:0030433; GO:0005789; GO:0016021	--	Posttranslational modification, protein turnover, chaperones	DnaJ domain	K09518	DnaJ homolog subfamily B member 12	--	--	--
CSS0029129.1	2914.65	3558.19	3844.51	1786.03	1674.6	1801.2	3496.63	2541.28	2799.18	4545.88	3981.48	4413.59	TCTP	sp|Q9ZSW9|TCTP_HEVBR Translationally-controlled tumor protein homolog OS=Hevea brasiliensis OX=3981 GN=TCTP PE=2 SV=1	hypothetical protein PRUPE_ppa009639mg [Prunus persica]	GO:0005737	Biological Process: regulation of cell growth (GO:0001558);; Cellular Component: nucleus (GO:0005634);; Cellular Component: vacuolar membrane (GO:0005774);; Cellular Component: Golgi apparatus (GO:0005794);; Cellular Component: cytosol (GO:0005829);; Cellular Component: plasma membrane (GO:0005886);; Biological Process: mitotic cell cycle (GO:0007067);; Biological Process: regulation of mitotic c…	--	Translationally controlled tumour protein	--	--	--	--	--
CSS0024026.1	6.46294	4.82542	3.24162	6.99392	6.83547	7.71135	8.89804	16.9396	13.3918	5.92275	4.94779	4.15193	KN13A	sp|Q940B8|KN13A_ARATH Kinesin-like protein KIN-13A OS=Arabidopsis thaliana OX=3702 GN=KIN13A PE=1 SV=1	PREDICTED: kinesin-13A [Vitis vinifera]	GO:0005524; GO:0016887; GO:0008017; GO:0003777; GO:0090058; GO:0007019; GO:0007018; GO:0009834; GO:1903338; GO:0010090; GO:0005795; GO:0005871; GO:0005874; GO:0005886; GO:0009531	Molecular Function: microtubule motor activity (GO:0003777);; Molecular Function: ATP binding (GO:0005524);; Cellular Component: Golgi stack (GO:0005795);; Cellular Component: kinesin complex (GO:0005871);; Cellular Component: microtubule (GO:0005874);; Cellular Component: plasma membrane (GO:0005886);; Biological Process: microtubule-based movement (GO:0007018);; Molecular Function: microtubule …	Cytoskeleton	Kinesin motor domain	K10393	kinesin family member 2/24	--	--	--
CSS0011099.1	17.9174	10.279	7.59008	13.8157	14.4277	12.9238	14.0752	14.3182	15.3465	11.335	9.16079	9.29426	ESD4	sp|Q94F30|ESD4_ARATH Ubiquitin-like-specific protease ESD4 OS=Arabidopsis thaliana OX=3702 GN=ESD4 PE=1 SV=1	PREDICTED: ubiquitin-like-specific protease ESD4 isoform X1 [Vitis vinifera]	GO:0019900; GO:0070139; GO:0009911; GO:0016926; GO:0009909; GO:0031965; GO:0005634	--	Posttranslational modification, protein turnover, chaperones	Ulp1 protease family, C-terminal catalytic domain	K08592	sentrin-specific protease 1 [EC:3.4.22.68]	--	--	--
CSS0045479.1	0.273775	0.322332	0.189691	0.306619	0.245825	0.420159	0.181646	0.191913	0.172113	0.247813	0.227576	0.219932	POLX	sp|P10978|POLX_TOBAC Retrovirus-related Pol polyprotein from transposon TNT 1-94 OS=Nicotiana tabacum OX=4097 PE=2 SV=1	hypothetical protein VITISV_032980 [Vitis vinifera]	GO:0004190; GO:0004519; GO:0003676; GO:0003964; GO:0008270; GO:0015074	Molecular Function: nucleic acid binding (GO:0003676);; Biological Process: DNA metabolic process (GO:0006259);;	General function prediction only	Reverse transcriptase (RNA-dependent DNA polymerase)	K08248	(R)-mandelonitrile lyase [EC:4.1.2.10]	--	--	--
CSS0004622.1	3.39245	2.50673	2.17113	10.1049	11.4645	14.7212	11.8733	12.5976	14.908	4.52613	4.41653	7.71114	AB14C	sp|Q9LZJ5|AB14C_ARATH ABC transporter C family member 14 OS=Arabidopsis thaliana OX=3702 GN=ABCC14 PE=1 SV=1	PREDICTED: ABC transporter C family member 4-like isoform X1 [Nelumbo nucifera]	GO:0005524; GO:0016887; GO:0042626; GO:0008559; GO:0055085; GO:0005829; GO:0005794; GO:0016021; GO:0016020; GO:0000325; GO:0005774; GO:0005773	Molecular Function: ATP binding (GO:0005524);; Biological Process: obsolete ATP catabolic process (GO:0006200);; Cellular Component: integral component of membrane (GO:0016021);; Molecular Function: 2-alkenal reductase [NAD(P)] activity (GO:0032440);; Molecular Function: ATPase activity, coupled to transmembrane movement of substances (GO:0042626);; Biological Process: transmembrane transport (GO…	Secondary metabolites biosynthesis, transport and catabolism	ABC transporter transmembrane region	K05666	ATP-binding cassette, subfamily C (CFTR/MRP), member 2	--	--	--
CSS0048032.1	0.934498	1.07082	0.641392	0.812928	0.551798	0.704848	0.534425	0.69257	0.41784	0.591219	0.992757	0.810045	PP217	sp|Q9M907|PP217_ARATH Pentatricopeptide repeat-containing protein At3g06920 OS=Arabidopsis thaliana OX=3702 GN=At3g06920 PE=2 SV=1	PREDICTED: pentatricopeptide repeat-containing protein At3g06920 [Nicotiana sylvestris]	--	--	General function prediction only	PPR repeat family	K17710	pentatricopeptide repeat domain-containing protein 1	--	--	--
CSS0038505.1	0.081353	0.11913	0.048649	1.07662	0.800924	0.407229	0.234145	0.220463	0.796338	0.629857	0.564732	0.467245	TGRM1	sp|Q6A070|TGRM1_MOUSE TOG array regulator of axonemal microtubules protein 1 OS=Mus musculus OX=10090 GN=Togaram1 PE=1 SV=3	PREDICTED: uncharacterized protein LOC100853751 [Vitis vinifera]	GO:0035082; GO:1905515; GO:0031116; GO:0036064; GO:0005929; GO:0005737	--	Function unknown	CLASP N terminal	K16803	cytoskeleton-associated protein 5	--	--	--
CSS0019788.1	5.77611	4.82595	4.08133	5.01662	4.3057	4.08659	5.30432	4.22658	4.65565	2.6339	3.10079	2.75019	--	--	unnamed protein product [Vitis vinifera]	--	--	--	--	--	--	--	--	--
CSS0033123.1	35.4386	30.1726	11.2341	30.5516	24.481	20.1583	23.3333	31.0051	22.9892	16.5992	19.3534	16.402	SYIM	sp|Q8RXK8|SYIM_ARATH Isoleucine--tRNA ligase, chloroplastic/mitochondrial OS=Arabidopsis thaliana OX=3702 GN=OVA2 PE=2 SV=1	hypothetical protein PRUPE_ppa000564mg [Prunus persica]	GO:0002161; GO:0005524; GO:0004822; GO:0046872; GO:0000049; GO:0006428; GO:0032543; GO:0048481; GO:0009507; GO:0009570; GO:0005739	--	Translation, ribosomal structure and biogenesis	--	K01870	isoleucyl-tRNA synthetase [EC:6.1.1.5]	--	--	--
CSS0032424.1	14.4801	15.0023	7.43067	8.83475	10.1155	9.1039	10.3986	13.0403	10.3233	7.53756	8.65413	8.01647	SYIM	sp|Q8RXK8|SYIM_ARATH Isoleucine--tRNA ligase, chloroplastic/mitochondrial OS=Arabidopsis thaliana OX=3702 GN=OVA2 PE=2 SV=1	PREDICTED: probable isoleucine--tRNA ligase, mitochondrial isoform X2 [Vitis vinifera]	GO:0002161; GO:0005524; GO:0004822; GO:0046872; GO:0000049; GO:0006428; GO:0032543; GO:0048481; GO:0009507; GO:0009570; GO:0005739	Molecular Function: aminoacyl-tRNA editing activity (GO:0002161);; Molecular Function: isoleucine-tRNA ligase activity (GO:0004822);; Molecular Function: ATP binding (GO:0005524);; Biological Process: isoleucyl-tRNA aminoacylation (GO:0006428);; Biological Process: regulation of translational fidelity (GO:0006450);; Cellular Component: chloroplast stroma (GO:0009570);; Biological Process: embryo …	Translation, ribosomal structure and biogenesis	tRNA synthetases class I (I, L, M and V)	K01870	isoleucyl-tRNA synthetase [EC:6.1.1.5]	--	--	--
CSS0034707.1	22.0829	13.2412	8.90435	24.722	26.9738	21.5849	18.2952	18.5861	17.1294	15.9088	16.509	13.869	ANM13	sp|Q84W92|ANM13_ARATH Probable histone-arginine methyltransferase 1.3 OS=Arabidopsis thaliana OX=3702 GN=PRMT13 PE=1 SV=3	Arginine methyltransferase 4A isoform 1 [Theobroma cacao]	GO:0016277; GO:0008469; GO:0046982; GO:0042803; GO:0035242; GO:0035241; GO:0034971; GO:0034970; GO:0034972; GO:0019919; GO:1902884; GO:0045893; GO:0009909; GO:0046686; GO:0009651; GO:0010228; GO:0005737; GO:0005829; GO:0005634	Cellular Component: nucleus (GO:0005634);; Molecular Function: histone-arginine N-methyltransferase activity (GO:0008469);; Biological Process: regulation of flower development (GO:0009909);; Biological Process: vegetative to reproductive phase transition of meristem (GO:0010228);; Molecular Function: [myelin basic protein]-arginine N-methyltransferase activity (GO:0016277);; Biological Process: …	--	PRMT5 arginine-N-methyltransferase	K05931	type I protein arginine methyltransferase [EC:2.1.1.319]	--	--	--
CSS0020780.1	12.115	10.2128	8.91277	12.1413	14.1361	12.6907	24.9602	32.7096	35.3835	11.4043	10.3487	8.83127	XXT2	sp|O22775|XXT2_ARATH Xyloglucan 6-xylosyltransferase 2 OS=Arabidopsis thaliana OX=3702 GN=XXT2 PE=1 SV=1	hypothetical protein VITISV_027412 [Vitis vinifera]	GO:0042803; GO:0016758; GO:0035252; GO:0033843; GO:0000271; GO:0009969; GO:0010411; GO:0005829; GO:0005768; GO:0005794; GO:0000139; GO:0000138; GO:0016021; GO:0005802	Cellular Component: integral component of membrane (GO:0016021);; Molecular Function: transferase activity, transferring hexosyl groups (GO:0016758);; Molecular Function: xyloglucan 6-xylosyltransferase activity (GO:0033843);;	--	galactosyl transferase GMA12/MNN10 family	K08238	xyloglucan 6-xylosyltransferase [EC:2.4.2.39]	--	--	--
CSS0020997.1	14.712	18.6341	6.8155	8.12537	13.259	9.65934	3.78699	13.7272	10.5693	9.68409	13.0584	10.5267	HSBP	sp|Q8GW48|HSBP_ARATH Heat shock factor-binding protein OS=Arabidopsis thaliana OX=3702 GN=HSBP PE=1 SV=1	conserved hypothetical protein [Ricinus communis]	GO:0043621; GO:0003714; GO:0070370; GO:0009408; GO:0048316; GO:0005737; GO:0005829; GO:0005794; GO:0005634	Cellular Component: nucleus (GO:0005634);; Cellular Component: Golgi apparatus (GO:0005794);; Cellular Component: cytosol (GO:0005829);; Molecular Function: heat shock protein binding (GO:0031072);; Biological Process: seed development (GO:0048316);; Biological Process: cellular heat acclimation (GO:0070370);;	--	Heat shock factor binding protein 1	K19765	heat shock factor-binding protein 1	--	--	--
CSS0016896.1	4.76432	4.83309	5.68239	5.20321	5.50259	4.68526	7.14827	6.96702	5.99101	6.18334	3.79667	4.65066	P2C40	sp|Q9LUS8|P2C40_ARATH Probable protein phosphatase 2C 40 OS=Arabidopsis thaliana OX=3702 GN=At3g16560 PE=2 SV=1	unnamed protein product [Vitis vinifera]	GO:0004724; GO:0046872; GO:0004722	Molecular Function: protein serine/threonine phosphatase activity (GO:0004722);; Biological Process: metabolic process (GO:0008152);;	Signal transduction mechanisms	Protein phosphatase 2C	K01102	pyruvate dehydrogenase phosphatase [EC:3.1.3.43]	--	--	--
CSS0024922.1	4.21217	4.21999	2.90568	3.02356	1.8354	5.98125	0.538981	1.48206	0.517633	43.7146	2.1071	2.39107	VA724	sp|O23429|VA724_ARATH Vesicle-associated membrane protein 724 OS=Arabidopsis thaliana OX=3702 GN=VAMP724 PE=2 SV=2	PREDICTED: vesicle-associated membrane protein 724 [Nicotiana sylvestris]	GO:0015031; GO:0016192; GO:0031901; GO:0016021; GO:0005886	Cellular Component: plasma membrane (GO:0005886);; Cellular Component: integral component of membrane (GO:0016021);; Biological Process: vesicle-mediated transport (GO:0016192);; Biological Process: photoperiodism, flowering (GO:0048573);;	Intracellular trafficking, secretion, and vesicular transport	Synaptobrevin	K08511	vesicle-associated membrane protein 72	--	--	--
CSS0011101.1	44.6842	60.4941	67.4515	42.5188	33.142	33.0081	48.7244	39.1877	76.0699	63.7697	52.363	42.8064	SRC2	sp|O04133|SRC2_SOYBN Protein SRC2 OS=Glycine max OX=3847 GN=SRC2 PE=2 SV=1	PREDICTED: uncharacterized protein LOC100245905 [Vitis vinifera]	GO:0005789; GO:0016021; GO:0005886; GO:0032586	Biological Process: anion transport (GO:0006820);; Biological Process: cellular process (GO:0044763);; Biological Process: response to stimulus (GO:0050896);; Biological Process: organic substance transport (GO:0071702);; Biological Process: nitrogen compound transport (GO:0071705);;	--	C2 domain	K02184	formin 2	--	--	--
CSS0024141.1	4.12825	4.7066	1.55276	6.37323	6.23179	4.20536	3.93255	5.96519	5.24406	5.42871	5.4268	3.92547	ASND1	sp|Q0V8E4|ASND1_BOVIN Asparagine synthetase domain-containing protein 1 OS=Bos taurus OX=9913 GN=ASNSD1 PE=2 SV=1	PREDICTED: asparagine synthetase domain-containing protein 1 isoform X2 [Vitis vinifera]	GO:0004066; GO:0006529; GO:0006541	--	Amino acid transport and metabolism	Glutamine amidotransferase domain	K01953	asparagine synthase (glutamine-hydrolysing) [EC:6.3.5.4]	--	--	--
CSS0034602.1	5.03793	3.91141	1.81047	6.67691	6.51801	5.89442	4.55458	7.23714	5.5015	5.04918	4.0473	4.13708	ASND1	sp|Q8BFS9|ASND1_MOUSE Asparagine synthetase domain-containing protein 1 OS=Mus musculus OX=10090 GN=Asnsd1 PE=2 SV=1	PREDICTED: asparagine synthetase domain-containing protein 1 isoform X1 [Vitis vinifera]	GO:0004066; GO:0006529; GO:0006541	Molecular Function: asparagine synthase (glutamine-hydrolyzing) activity (GO:0004066);; Biological Process: asparagine biosynthetic process (GO:0006529);;	Amino acid transport and metabolism	Asparagine synthase	K01953	asparagine synthase (glutamine-hydrolysing) [EC:6.3.5.4]	--	--	--
CSS0018471.1	5.33166	6.41788	3.57762	8.6987	8.81013	9.73147	6.38032	3.8443	5.42654	6.25172	7.73032	5.54235	CD48B	sp|Q9ZPR1|CD48B_ARATH Cell division control protein 48 homolog B OS=Arabidopsis thaliana OX=3702 GN=CDC48B PE=2 SV=1	Cell division control protein 48 B [Theobroma cacao]	GO:0005524; GO:0016887; GO:0007049; GO:0051301; GO:0015031; GO:0005856; GO:0005634; GO:0009524	Molecular Function: ATP binding (GO:0005524);; Molecular Function: microtubule-severing ATPase activity (GO:0008568);;	Posttranslational modification, protein turnover, chaperones	ATPase family associated with various cellular activities (AAA)	K14575	AAA family ATPase	--	--	--
CSS0049869.1	4.35769	2.33402	2.0581	6.87488	6.90487	6.11129	5.52934	6.91689	9.81506	8.9137	3.16923	2.39151	KPYC1	sp|B8BJ39|KPYC1_ORYSI Pyruvate kinase 1, cytosolic OS=Oryza sativa subsp. indica OX=39946 GN=OsI_35105 PE=3 SV=1	PREDICTED: pyruvate kinase, cytosolic isozyme-like [Vitis vinifera]	GO:0005524; GO:0016301; GO:0000287; GO:0030955; GO:0004743; GO:0005829	Molecular Function: magnesium ion binding (GO:0000287);; Molecular Function: pyruvate kinase activity (GO:0004743);; Biological Process: glycolytic process (GO:0006096);; Biological Process: phosphorylation (GO:0016310);; Molecular Function: potassium ion binding (GO:0030955);;	Carbohydrate transport and metabolism	Pyruvate kinase, barrel domain	K00873	pyruvate kinase [EC:2.7.1.40]	--	--	--
CSS0008966.1	2.77717	1.96952	2.25505	4.62488	2.95486	3.75329	2.68472	1.59897	2.29207	3.97656	3.36316	2.61914	ASIL2	sp|Q9LJG8|ASIL2_ARATH Trihelix transcription factor ASIL2 OS=Arabidopsis thaliana OX=3702 GN=ASIL2 PE=1 SV=1	PREDICTED: uncharacterized protein LOC100264768 isoform X4 [Vitis vinifera]	GO:0003700; GO:0043565; GO:0044212; GO:0009793; GO:0006355; GO:0010431; GO:0005634	Molecular Function: binding (GO:0005488);; Biological Process: nucleobase-containing compound metabolic process (GO:0006139);; Molecular Function: transferase activity (GO:0016740);; Biological Process: cellular biosynthetic process (GO:0044249);; Biological Process: small molecule metabolic process (GO:0044281);; Biological Process: organonitrogen compound biosynthetic process (GO:1901566);;	--	Myb/SANT-like DNA-binding domain	K09903	uridylate kinase [EC:2.7.4.22]	Trihelix	TF	--
CSS0025895.1	9.14231	6.26674	8.12695	12.1616	7.30864	7.89049	7.51461	4.40153	15.4394	11.8184	7.3258	8.29695	PYRH	sp|Q7U5F5|PYRH_SYNPX Uridylate kinase OS=Synechococcus sp. (strain WH8102) OX=84588 GN=pyrH PE=3 SV=1	PREDICTED: uncharacterized protein LOC105179524 [Sesamum indicum]	GO:0005524; GO:0033862; GO:0044210; GO:0005737	Biological Process: nuclear-transcribed mRNA catabolic process (GO:0000956);; Molecular Function: DNA binding (GO:0003677);; Molecular Function: chromatin binding (GO:0003682);; Cellular Component: cytoplasm (GO:0005737);; Biological Process: pyrimidine nucleotide biosynthetic process (GO:0006221);; Biological Process: cellular amino acid biosynthetic process (GO:0008652);; Molecular Function: UM…	--	Amino acid kinase family	K09903	uridylate kinase [EC:2.7.4.22]	--	--	--
CSS0043633.1	2.03656	1.96995	0.572993	1.2143	2.07118	1.64613	2.39535	0.292865	2.13347	0.273328	1.36818	1.00848	--	--	PREDICTED: uncharacterized protein LOC105179476 isoform X3 [Sesamum indicum]	--	--	--	--	--	--	--	--	--
CSS0014119.1	1.25458	2.10791	1.50297	4.59614	6.01915	6.68597	3.62583	8.96101	2.62087	2.47085	2.05973	1.8463	CARLK	sp|Q9FK63|CARLK_ARATH Calmodulin-binding receptor kinase CaMRLK OS=Arabidopsis thaliana OX=3702 GN=CAMRLK PE=1 SV=1	PREDICTED: probable LRR receptor-like serine/threonine-protein kinase At2g24230 [Vitis vinifera]	GO:0005524; GO:0005516; GO:0004672; GO:0009793; GO:0046777; GO:0009733; GO:0009625; GO:0006970; GO:0016021; GO:0016020; GO:0005886	Molecular Function: protein serine/threonine kinase activity (GO:0004674);; Molecular Function: ATP binding (GO:0005524);; Biological Process: protein phosphorylation (GO:0006468);; Biological Process: transmembrane receptor protein tyrosine kinase signaling pathway (GO:0007169);; Biological Process: systemic acquired resistance (GO:0009627);; Biological Process: embryo development ending in seed…	--	Protein tyrosine kinase	K13420	LRR receptor-like serine/threonine-protein kinase FLS2 [EC:2.7.11.1]	--	--	RLK-Pelle_LRR-VII-2
CSS0029861.1	7.1831	6.10611	3.78832	8.8459	9.2886	11.2546	7.34327	7.03128	7.32493	9.31121	9.51706	8.92368	NUP1	sp|Q9CAF4|NUP1_ARATH Nuclear pore complex protein NUP1 OS=Arabidopsis thaliana OX=3702 GN=NUP1 PE=1 SV=1	PREDICTED: nuclear pore complex protein NUP1 [Vitis vinifera]	GO:0071763; GO:0006997; GO:0016973; GO:0005829; GO:0005635; GO:0034399; GO:0005643	--	--	--	--	--	--	--	--
CSS0019543.1	1.26021	1.29327	1.07486	1.34765	2.1268	1.297	1.41287	7.38665	0.121427	0.840202	0.741244	1.3522	MAM33	sp|P40513|MAM33_YEAST Mitochondrial acidic protein MAM33 OS=Saccharomyces cerevisiae (strain ATCC 204508 / S288c) OX=559292 GN=MAM33 PE=1 SV=1	PREDICTED: mitochondrial acidic protein MAM33-like [Nelumbo nucifera]	GO:0097177; GO:0003729; GO:0008494; GO:0009060; GO:0070131; GO:0005759; GO:0005739	Cellular Component: mitochondrial matrix (GO:0005759);;	Energy production and conversion	Mitochondrial glycoprotein	K15414	complement component 1 Q subcomponent-binding protein, mitochondrial	--	--	--
CSS0001592.1	121.256	97.9404	59.6187	150.091	163.876	191.018	199.777	247.024	192.663	171.612	186.523	159.115	--	--	--	--	--	--	--	--	--	--	--	--
CSS0046975.1	35.4619	29.5911	18.4953	42.3884	46.9881	48.9282	53.2753	64.5843	56.6708	50.3611	57.8348	50.7481	SAC51	sp|Q9FMF4|SAC51_ARATH Transcription factor SAC51 OS=Arabidopsis thaliana OX=3702 GN=SAC51 PE=2 SV=1	Sequence-specific DNA binding transcription factors,transcription regulators, putative [Theobroma cacao]	GO:0003677; GO:0003700; GO:0046983; GO:0006355; GO:0009826; GO:0005634	--	--	--	--	--	--	--	--
CSS0012256.1	14.4498	14.3704	15.4765	19.8538	19.1346	18.1335	23.5255	20.8545	18.919	23.2722	34.2211	30.9462	RPT3	sp|Q9FMF5|RPT3_ARATH Root phototropism protein 3 OS=Arabidopsis thaliana OX=3702 GN=RPT3 PE=1 SV=2	hypothetical protein CISIN_1g005842mg [Citrus sinensis]	GO:0009638; GO:0016567; GO:0007165; GO:0005886	Biological Process: polysaccharide biosynthetic process (GO:0000271);; Molecular Function: obsolete signal transducer activity (GO:0004871);; Biological Process: phototropism (GO:0009638);; Biological Process: plant-type cell wall organization (GO:0009664);; Biological Process: blue light signaling pathway (GO:0009785);; Biological Process: multidimensional cell growth (GO:0009825);; Biological P…	--	NPH3 family	K15618	B-cell lymphoma 6 protein	--	--	--
CSS0007191.1	0.349958	0.493356	0.31183	0.376511	0.37437	0.32267	0.271529	0.418508	0.266503	0.514166	0.387341	0.396579	DEAHB	sp|P0CE10|DEAHB_ARATH ATP-dependent RNA helicase DEAH11, chloroplastic OS=Arabidopsis thaliana OX=3702 GN=At4g01020 PE=3 SV=1	hypothetical protein JCGZ_24931 [Jatropha curcas]	GO:0005524; GO:0046872; GO:0003723; GO:0003724; GO:0016740; GO:0000398; GO:0009507; GO:0005681	Molecular Function: nucleic acid binding (GO:0003676);; Molecular Function: ATP binding (GO:0005524);; Molecular Function: ATP-dependent helicase activity (GO:0008026);; Molecular Function: zinc ion binding (GO:0008270);;	RNA processing and modification	Helicase conserved C-terminal domain	K12818	ATP-dependent RNA helicase DHX8/PRP22 [EC:3.6.4.13]	--	--	--
CSS0022001.1	1.46072	1.67521	0.425011	2.12262	1.60541	1.57841	1.12058	1.32186	1.50851	1.76399	1.02114	1.34038	POLX	sp|P10978|POLX_TOBAC Retrovirus-related Pol polyprotein from transposon TNT 1-94 OS=Nicotiana tabacum OX=4097 PE=2 SV=1	gag-pol polyprotein, partial [Caragana korshinskii]	GO:0004190; GO:0004519; GO:0003676; GO:0003964; GO:0008270; GO:0015074	--	General function prediction only	Reverse transcriptase (RNA-dependent DNA polymerase)	--	--	--	--	--
CSS0021262.1	432.124	403.108	526.695	635.38	614.278	679.82	397.563	254.848	661.772	507.09	521.238	402.701	--	--	unnamed protein product [Coffea canephora]	--	Cellular Component: plasma membrane (GO:0005886);; Biological Process: megasporogenesis (GO:0009554);;	--	Cysteine-rich TM module stress tolerance	--	--	--	--	--
CSS0000082.1	26.0327	30.6983	19.0366	39.8327	40.1556	40.1967	29.3517	19.2553	25.4536	37.3146	30.731	36.4585	--	--	PREDICTED: myosin-10 isoform X1 [Vitis vinifera]	--	Biological Process: positive regulation of cell proliferation (GO:0008284);; Biological Process: embryo development ending in seed dormancy (GO:0009793);;	--	--	K20283	golgin subfamily A member 4	--	--	--
CSS0029011.1	3.90998	2.01349	0.910093	7.64253	8.17751	0.783513	3.93438	3.44936	6.44497	3.83655	4.86395	8.89086	ARL8B	sp|Q93Y31|ARL8B_ARATH ADP-ribosylation factor-like protein 8b OS=Arabidopsis thaliana OX=3702 GN=ARL8B PE=2 SV=1	hypothetical protein CICLE_v10029604mg [Citrus clementina]	GO:0005525; GO:0007049; GO:0051301; GO:0007059; GO:0031902; GO:0005765; GO:0009506; GO:0005819; GO:0005774; GO:0005773	Molecular Function: GTP binding (GO:0005525);; Cellular Component: intracellular (GO:0005622);; Biological Process: small GTPase mediated signal transduction (GO:0007264);;	General function prediction only	--	K07955	ADP-ribosylation factor-like protein 8	--	--	--
CSS0030350.1	4.12362	7.11032	5.99979	6.98222	6.77932	7.305	12.7052	11.3712	11.8205	7.49121	7.06141	6.75139	FB119	sp|Q9XIN8|FB119_ARATH F-box protein At2g27310 OS=Arabidopsis thaliana OX=3702 GN=At2g27310 PE=2 SV=1	PREDICTED: F-box protein At2g27310-like [Fragaria vesca subsp. vesca]	--	--	--	--	K14495	F-box protein GID2	--	--	--
CSS0020512.1	0.857085	0.369228	0.245604	0.832917	1.01658	1.25405	1.17966	1.46999	0.970685	0.667803	0.811576	0.754636	DI3L2	sp|P0DM58|DI3L2_ARATH DIS3-like exonuclease 2 OS=Arabidopsis thaliana OX=3702 GN=SOV PE=1 SV=1	PREDICTED: DIS3-like exonuclease 2 [Vitis vinifera]	GO:0000175; GO:0046872; GO:0003723; GO:0000291; GO:0034427; GO:1990074; GO:0005737; GO:0000932	--	Translation, ribosomal structure and biogenesis	RNB domain	K18758	DIS3-like exonuclease 2 [EC:3.1.13.-]	--	--	--
CSS0045423.1	4.6087	7.53451	0.938684	3.06455	5.88909	3.13011	2.91784	6.87513	3.90436	7.83139	6.05687	5.36173	--	--	PREDICTED: uncharacterized protein LOC101491761 [Cicer arietinum]	--	Molecular Function: RNA binding (GO:0003723);; Molecular Function: RNA-directed DNA polymerase activity (GO:0003964);; Molecular Function: aspartic-type endopeptidase activity (GO:0004190);; Cellular Component: nucleus (GO:0005634);; Biological Process: RNA-dependent DNA biosynthetic process (GO:0006278);; Biological Process: proteolysis (GO:0006508);; Molecular Function: zinc ion binding (GO:000…	General function prediction only	--	--	--	--	--	--
CSS0048435.1	1.96695	1.70968	1.81086	0.765438	0.840593	0.760001	1.47671	0.330132	1.71015	0.587018	0.526035	0.414455	--	--	PREDICTED: uncharacterized protein At2g29880-like isoform X2 [Vitis vinifera]	--	--	--	Myb/SANT-like DNA-binding domain	--	--	--	--	--
CSS0038820.1	0.09489	0.319946	0.372385	0.312086	0.331089	0.123219	0.234031	0.574126	0.512455	0.670793	0.468061	0.246942	--	--	PREDICTED: uncharacterized protein LOC104237691 [Nicotiana sylvestris]	--	--	--	--	--	--	--	--	--
CSS0046529.1	23.6399	6.13999	6.41918	95.8045	194.154	90.7293	97.6232	89.6198	287.029	47.9263	48.3092	30.1602	FLS	sp|Q9ZWQ9|FLS_CITUN Flavonol synthase/flavanone 3-hydroxylase OS=Citrus unshiu OX=55188 GN=FLS PE=1 SV=1	flavonol synthase [Camellia sinensis]	GO:0045431; GO:0031418; GO:0046872; GO:0045486; GO:0005737	Molecular Function: flavonol synthase activity (GO:0045431);; Biological Process: flavonol biosynthetic process (GO:0051555);; Biological Process: oxidation-reduction process (GO:0055114);;	--	non-haem dioxygenase in morphine synthesis N-terminal	K05278	flavonol synthase [EC:1.14.20.6]	--	--	--
CSS0011734.1	3.13434	3.04372	2.68881	9.26519	8.42737	8.70115	7.45401	17.934	9.07616	8.11737	10.8705	3.69505	--	--	Uncharacterized protein TCM_007931 [Theobroma cacao]	--	--	--	--	--	--	--	--	--
CSS0020863.1	1.50348	3.04226	2.0337	0.478129	0.464463	0.585959	3.42682	13.2569	1.78253	0.500518	1.47814	0.51039	THF1	sp|Q7XAB8|THF1_SOLTU Protein THYLAKOID FORMATION1, chloroplastic OS=Solanum tuberosum OX=4113 GN=THF1 PE=2 SV=1	PREDICTED: protein THYLAKOID FORMATION1, chloroplastic isoform X2 [Vitis vinifera]	GO:0015996; GO:0010207; GO:1902458; GO:0045037; GO:0045038; GO:1903426; GO:2000070; GO:0010182; GO:0010027; GO:0009707; GO:0009570; GO:0009535; GO:0016021; GO:0009528; GO:0010319	Biological Process: rRNA processing (GO:0006364);; Biological Process: regulation of translation (GO:0006417);; Biological Process: phosphatidylglycerol biosynthetic process (GO:0006655);; Biological Process: G protein-coupled receptor signaling pathway (GO:0007186);; Cellular Component: photosystem II (GO:0009523);; Cellular Component: plastid outer membrane (GO:0009527);; Cellular Component: pl…	--	Thylakoid formation protein	--	--	--	--	--
CSS0038386.1	13.2741	16.3911	9.24994	8.74383	8.41627	9.5181	5.44782	1.8719	12.4463	13.2718	12.3594	7.92387	DGK5	sp|Q9C5E5|DGK5_ARATH Diacylglycerol kinase 5 OS=Arabidopsis thaliana OX=3702 GN=DGK5 PE=2 SV=1	PREDICTED: diacylglycerol kinase 5-like [Nicotiana tomentosiformis]	GO:0005524; GO:0004143; GO:0003951; GO:0006952; GO:0007205	Molecular Function: diacylglycerol kinase activity (GO:0004143);; Biological Process: protein kinase C-activating G protein-coupled receptor signaling pathway (GO:0007205);; Biological Process: phosphorylation (GO:0016310);;	--	Diacylglycerol kinase accessory domain	K00901	diacylglycerol kinase (ATP) [EC:2.7.1.107]	--	--	--
CSS0005942.1	0.017787	0	0.010622	0.705234	0.388868	0.315893	0.613205	0.53946	0.721356	0.343477	0.563272	0.339878	MY102	sp|Q9LDR8|MY102_ARATH Transcription factor MYB102 OS=Arabidopsis thaliana OX=3702 GN=MYB102 PE=2 SV=1	hypothetical protein CICLE_v10017668mg [Citrus clementina]	GO:0003700; GO:0043565; GO:0044212; GO:0030154; GO:0006952; GO:0006355; GO:0009737; GO:0006970; GO:0009651; GO:0009611; GO:0005634	--	Transcription	Myb-like DNA-binding domain	K09422	transcription factor MYB, plant	MYB	TF	--
CSS0034302.1	0.192188	0.311645	0.26984	1.06666	0.492284	0.182323	0.247937	0.557552	0.10733	0.12536	0.128302	0.220434	PP321	sp|O49399|PP321_ARATH Pentatricopeptide repeat-containing protein At4g18840 OS=Arabidopsis thaliana OX=3702 GN=PCMP-E101 PE=3 SV=2	PREDICTED: pentatricopeptide repeat-containing protein At4g22760 [Sesamum indicum]	GO:0009451; GO:0043231	--	General function prediction only	PPR repeat	K17710	pentatricopeptide repeat domain-containing protein 1	--	--	--
CSS0038276.1	2.13842	1.90373	0.644924	1.4255	2.11386	1.14987	1.11793	1.19643	0.616571	1.69609	0.779539	1.3225	WDR48	sp|Q05B17|WDR48_XENTR WD repeat-containing protein 48 OS=Xenopus tropicalis OX=8364 GN=wdr48 PE=2 SV=1	Transducin/WD40 repeat-like superfamily protein isoform 1 [Theobroma cacao]	GO:0043130; GO:1903003; GO:0016579; GO:0005770; GO:0005764; GO:0005634	Molecular Function: myosin heavy chain kinase activity (GO:0016905);;	Function unknown	Domain of unknown function (DUF3337)	K15361	WD repeat-containing protein 48	--	--	--
CSS0010274.1	1.82104	1.84645	0.843823	1.82645	2.593	2.23468	1.2007	0.990556	2.01826	1.92097	2.62037	1.91688	IAR1	sp|Q9M647|IAR1_ARATH IAA-alanine resistance protein 1 OS=Arabidopsis thaliana OX=3702 GN=IAR1 PE=2 SV=3	PREDICTED: IAA-alanine resistance protein 1 [Prunus mume]	GO:0005385; GO:0006882; GO:0071577; GO:0005623; GO:0005783; GO:0016021	Biological Process: transport (GO:0044765);;	Inorganic ion transport and metabolism	ZIP Zinc transporter	K14713	solute carrier family 39 (zinc transporter), member 7	--	--	--
CSS0011982.1	13.8627	15.3616	9.81058	19.3982	18.4269	16.4601	13.4193	14.5108	15.1634	15.2701	16.3897	15.8687	IAR1	sp|Q9M647|IAR1_ARATH IAA-alanine resistance protein 1 OS=Arabidopsis thaliana OX=3702 GN=IAR1 PE=2 SV=3	PREDICTED: IAA-alanine resistance protein 1 [Prunus mume]	GO:0005385; GO:0006882; GO:0071577; GO:0005623; GO:0005783; GO:0016021	Cellular Component: membrane (GO:0016020);; Biological Process: metal ion transport (GO:0030001);; Molecular Function: metal ion transmembrane transporter activity (GO:0046873);; Biological Process: transmembrane transport (GO:0055085);;	Inorganic ion transport and metabolism	ZIP Zinc transporter	K14713	solute carrier family 39 (zinc transporter), member 7	--	--	--
CSS0026024.1	4.77019	14.5036	15.417	43.2635	50.5222	43.6052	42.8939	59.9309	38.6214	33.52	42.3839	35.2445	MA656	sp|Q9SIS3|MA656_ARATH 65-kDa microtubule-associated protein 6 OS=Arabidopsis thaliana OX=3702 GN=MAP65-6 PE=1 SV=1	PLE, putative [Ricinus communis]	GO:0008017; GO:0007049; GO:0051301; GO:0000226; GO:0005874; GO:0005739; GO:0005634; GO:0009524; GO:0009536; GO:0009574	Biological Process: microtubule cytoskeleton organization (GO:0000226);; Biological Process: cytokinesis (GO:0000910);; Molecular Function: microtubule binding (GO:0008017);;	--	Microtubule associated protein (MAP65/ASE1 family)	K16732	protein regulator of cytokinesis 1	--	--	--
CSS0032687.1	3.53009	2.7379	1.1074	5.15653	3.47576	3.01933	3.96403	0.867129	7.97036	3.31413	4.28484	6.65654	CCJ18	sp|Q9C5X2|CCJ18_ARATH Cyclin-J18 OS=Arabidopsis thaliana OX=3702 GN=CYCJ18 PE=2 SV=2	unnamed protein product [Vitis vinifera]	GO:0016538; GO:0019901; GO:0051301; GO:0044772; GO:0006468; GO:0051726; GO:0000079; GO:0000307; GO:0005737; GO:0005634	Biological Process: regulation of cell cycle (GO:0051726);;	--	--	--	--	--	--	--
CSS0020472.1	0.119157	0.058003	0.107421	0.528397	1.24181	0.968946	0.230202	0.421009	0.273084	0.319934	0.297743	0.229768	EIF3J	sp|Q6INR1|EIF3J_XENLA Eukaryotic translation initiation factor 3 subunit J OS=Xenopus laevis OX=8355 GN=eif3j PE=2 SV=1	Eukaryotic translation initiation factor 3 subunit J [Theobroma cacao]	GO:0003743; GO:0001732; GO:0016282; GO:0033290; GO:0005852	Biological Process: translational initiation (GO:0006413);; Cellular Component: translation preinitiation complex (GO:0070993);;	Translation, ribosomal structure and biogenesis	Translation initiation factor eIF3 subunit	K03245	translation initiation factor 3 subunit J	--	--	--
CSS0045727.1	15.4862	14.2548	11.3031	9.00361	9.96264	8.79233	11.3576	11.2	9.13677	7.53526	7.88425	7.93991	AB1K3	sp|Q9MA15|AB1K3_ARATH Protein ACTIVITY OF BC1 COMPLEX KINASE 3, chloroplastic OS=Arabidopsis thaliana OX=3702 GN=ABC1K3 PE=1 SV=1	PREDICTED: uncharacterized aarF domain-containing protein kinase At1g79600, chloroplastic-like [Solanum tuberosum]	GO:0005524; GO:0004672; GO:0006995; GO:0009658; GO:0080177; GO:0050821; GO:1902171; GO:0009644; GO:0080183; GO:0010114; GO:0009414; GO:0009507; GO:0005739; GO:0010287	Molecular Function: protein kinase activity (GO:0004672);; Molecular Function: ATP binding (GO:0005524);; Biological Process: protein phosphorylation (GO:0006468);; Cellular Component: plastoglobule (GO:0010287);;	General function prediction only	ABC1 family	K08869	aarF domain-containing kinase	--	--	--
CSS0031731.1	23.7859	21.7991	24.4954	36.3871	33.3533	29.6246	18.922	22.456	21.0441	28.7543	28.9455	30.2914	NAA10	sp|Q9FKI4|NAA10_ARATH N-terminal acetyltransferase A complex catalytic subunit NAA10 OS=Arabidopsis thaliana OX=3702 GN=NAA10 PE=1 SV=1	PREDICTED: N-terminal acetyltransferase A complex catalytic subunit ard1-like [Nelumbo nucifera]	GO:0008080; GO:1990190; GO:1990189; GO:0009793; GO:0018002; GO:0017198; GO:0009414; GO:0005829; GO:0031415; GO:0009536	Molecular Function: N-acetyltransferase activity (GO:0008080);; Biological Process: vegetative to reproductive phase transition of meristem (GO:0010228);; Biological Process: protein maturation (GO:0051604);;	General function prediction only	Acetyltransferase (GNAT) family	K20791	N-alpha-acetyltransferase 10/11 [EC:2.3.1.255]	GNAT	TR	--
CSS0042219.2	6.42412	7.7382	6.5699	8.26176	6.41291	6.44242	7.46978	4.79702	10.7971	10.6277	7.28195	6.83127	URGT2	sp|Q9LPU2|URGT2_ARATH UDP-rhamnose/UDP-galactose transporter 2 OS=Arabidopsis thaliana OX=3702 GN=URGT2 PE=1 SV=1	PREDICTED: UDP-galactose transporter 2-like [Glycine max]	GO:0015297; GO:0005338; GO:0022857; GO:0005459; GO:0008643; GO:0048354; GO:0005794; GO:0000139; GO:0016021	Biological Process: response to nematode (GO:0009624);; Cellular Component: integral component of membrane (GO:0016021);;	--	Triose-phosphate Transporter family	K15285	solute carrier family 35, member E3	--	--	--
CSS0011724.1	20.3319	19.0583	18.076	22.7944	23.33	22.4817	15.3184	8.8791	16.9367	18.5567	14.6743	13.601	DNJ10	sp|Q8GYX8|DNJ10_ARATH Chaperone protein dnaJ 10 OS=Arabidopsis thaliana OX=3702 GN=ATJ10 PE=2 SV=2	PREDICTED: chaperone protein dnaJ 10 isoform X1 [Vitis vinifera]	--	--	Posttranslational modification, protein turnover, chaperones	X-domain of DnaJ-containing	K03686	molecular chaperone DnaJ	--	--	--
CSS0044225.1	3.61616	2.57884	1.39539	1.06049	1.77778	0.555185	1.23887	0.294673	1.83155	2.25171	1.83344	1.27354	PXN	sp|O04200|PXN_ARATH Peroxisomal nicotinamide adenine dinucleotide carrier OS=Arabidopsis thaliana OX=3702 GN=PXN PE=1 SV=1	unknown [Populus trichocarpa]	GO:0015297; GO:0043132; GO:0044375; GO:0046861; GO:0016021; GO:0005777; GO:0005774	Biological Process: transport (GO:0006810);; Cellular Component: integral component of membrane (GO:0016021);;	Energy production and conversion	Mitochondrial carrier protein	K13354	solute carrier family 25 (peroxisomal adenine nucleotide transporter), member 17	--	--	--
CSS0024695.1	2.44727	3.81627	2.22914	1.96343	1.4733	1.16435	1.84512	0.462321	0.763424	1.19217	1.58788	1.34922	RK18	sp|Q9SX68|RK18_ARATH 50S ribosomal protein L18, chloroplastic OS=Arabidopsis thaliana OX=3702 GN=RPL18 PE=2 SV=1	hypothetical protein POPTR_0271s00220g, partial [Populus trichocarpa]	GO:0008097; GO:0003735; GO:0006412; GO:0009507; GO:0009941; GO:0009570; GO:0005737; GO:0005730; GO:0005634; GO:0005840	Molecular Function: structural constituent of ribosome (GO:0003735);; Cellular Component: ribosome (GO:0005840);; Biological Process: translation (GO:0006412);; Cellular Component: chloroplast envelope (GO:0009941);;	Posttranslational modification, protein turnover, chaperones	Ribosomal L18p/L5e family	K02881	large subunit ribosomal protein L18	--	--	--
CSS0000725.1	7.16789	10.3991	2.44855	9.15847	6.96494	7.09855	6.09153	6.78425	5.75296	8.14198	5.09998	4.6959	--	--	PREDICTED: ankyrin-2 [Vitis vinifera]	--	--	--	--	--	--	--	--	--
CSS0029102.1	1.25045	1.08422	0.59992	1.23553	1.5157	1.43094	1.11767	0.23979	1.65894	1.85032	2.99835	2.40108	U89B2	sp|Q6VAA5|U89B2_STERE UDP-glycosyltransferase 89B2 OS=Stevia rebaudiana OX=55670 GN=UGT89B2 PE=2 SV=1	hypothetical protein CISIN_1g042753mg [Citrus sinensis]	GO:0016758	Molecular Function: transferase activity, transferring hexosyl groups (GO:0016758);;	--	UDP-glucoronosyl and UDP-glucosyl transferase	K13496	UDP-glucosyltransferase 73C [EC:2.4.1.-]	--	--	--
CSS0012395.1	108.134	101.893	99.3992	153.097	150.804	156.724	123.435	129.893	144.18	133.493	129.5	116.031	RAB7	sp|P31022|RAB7_PEA Ras-related protein Rab7 OS=Pisum sativum OX=3888 PE=2 SV=1	Ras-related Rab7 [Gossypium arboreum]	GO:0005525; GO:0003924; GO:0015031; GO:0005886	Molecular Function: GTP binding (GO:0005525);; Cellular Component: nucleus (GO:0005634);; Cellular Component: plasma membrane (GO:0005886);; Biological Process: response to oxidative stress (GO:0006979);; Biological Process: small GTPase mediated signal transduction (GO:0007264);; Biological Process: response to salt stress (GO:0009651);; Biological Process: protein transport (GO:0015031);; Molec…	General function prediction only	Ras family	K07897	Ras-related protein Rab-7A	--	--	--
CSS0029509.1	12.9548	12.5337	8.48775	16.9725	19.9821	16.927	15.7697	22.1793	17.8908	16.2526	13.2413	11.4642	COPG2	sp|Q6Z382|COPG2_ORYSJ Coatomer subunit gamma-2 OS=Oryza sativa subsp. japonica OX=39947 GN=Os07g0201100 PE=2 SV=1	PREDICTED: coatomer subunit gamma-2 [Nelumbo nucifera]	GO:0005198; GO:0006888; GO:0006891; GO:0006886; GO:0009306; GO:0030126; GO:0005783; GO:0005793; GO:0005794; GO:0000139; GO:0016020	Molecular Function: structural molecule activity (GO:0005198);; Biological Process: intracellular protein transport (GO:0006886);; Cellular Component: chloroplast (GO:0009507);; Biological Process: vesicle-mediated transport (GO:0016192);; Cellular Component: COPI vesicle coat (GO:0030126);;	Intracellular trafficking, secretion, and vesicular transport	Adaptin N terminal region	K17267	coatomer subunit gamma	--	--	--
CSS0008494.1	27.37	34.479	34.3212	9.98934	8.80967	7.70571	18.3034	14.2037	17.7683	16.6982	21.8171	17.1377	MTEF1	sp|Q84X53|MTEF1_ARATH Transcription termination factor MTEF1, chloroplastic OS=Arabidopsis thaliana OX=3702 GN=MTERF1 PE=2 SV=2	PREDICTED: uncharacterized protein LOC100853221 [Vitis vinifera]	GO:0003690; GO:0071452; GO:0009658; GO:0032502; GO:0006353; GO:0009793; GO:0006355; GO:0009507	Biological Process: mRNA modification (GO:0016556);;	--	mTERF	K15032	mTERF domain-containing protein, mitochondrial	mTERF	TR	--
CSS0007779.1	35.6812	21.3544	25.2539	27.5611	29.3636	26.7111	25.8126	19.3318	23.1733	39.8799	43.0748	32.1033	GBB1	sp|P93397|GBB1_TOBAC Guanine nucleotide-binding protein subunit beta-1 OS=Nicotiana tabacum OX=4097 PE=1 SV=1	hypothetical protein CICLE_v10028655mg [Citrus clementina]	GO:0007165	Biological Process: MAPK cascade (GO:0000165);; Molecular Function: nucleotide binding (GO:0000166);; Molecular Function: GTPase activity (GO:0003924);; Molecular Function: obsolete signal transducer activity (GO:0004871);; Molecular Function: protein binding (GO:0005515);; Cellular Component: endoplasmic reticulum (GO:0005783);; Cellular Component: heterotrimeric G-protein complex (GO:0005834);;…	General function prediction only	WD domain, G-beta repeat	K04536	guanine nucleotide-binding protein G(I)/G(S)/G(T) subunit beta-1	--	--	--
CSS0022837.1	3.92493	4.48659	3.39541	37.7261	40.5428	35.4307	14.6743	19.2841	15.2592	13.4911	22.4153	18.2647	ALL9	sp|Q94G86|ALL9_OLEEU Glucan endo-1,3-beta-D-glucosidase OS=Olea europaea OX=4146 GN=OLE9 PE=1 SV=1	PREDICTED: glucan endo-1,3-beta-glucosidase 7-like [Populus euphratica]	GO:0042973; GO:0042803; GO:0006076; GO:0005576	Biological Process: carbohydrate metabolic process (GO:0005975);; Molecular Function: glucan endo-1,3-beta-D-glucosidase activity (GO:0042973);;	--	Glycosyl hydrolases family 17	K19891	glucan endo-1,3-beta-glucosidase 1/2/3 [EC:3.2.1.39]	--	--	--
CSS0017173.1	3.83906	0.929554	0.60725	3.92452	1.48137	2.31162	6.40829	22.6185	4.51293	11.4695	6.61139	8.80284	--	--	--	--	--	--	--	--	--	--	--	--
CSS0035253.1	0.486551	0.583372	0.275665	0.723195	0.681894	0.868322	0.55454	3.37398	0.81846	1.02173	0.508035	2.00244	POL2	sp|P20825|POL2_DROME Retrovirus-related Pol polyprotein from transposon 297 OS=Drosophila melanogaster OX=7227 GN=pol PE=4 SV=1	PREDICTED: uncharacterized protein LOC104881766 [Vitis vinifera]	GO:0004190; GO:0004519; GO:0003676; GO:0003964; GO:0015074	Molecular Function: nucleic acid binding (GO:0003676);; Molecular Function: catalytic activity (GO:0003824);; Biological Process: DNA metabolic process (GO:0006259);;	General function prediction only	Reverse transcriptase (RNA-dependent DNA polymerase)	K06461	integrin alpha M	--	--	--
CSS0031831.1	0.626868	7.30492	2.68881	4.98895	11.2365	6.52586	4.96934	12.4159	4.27113	10.615	6.3944	8.00593	--	--	PREDICTED: cyclase-associated protein 1 isoform X2 [Beta vulgaris subsp. vulgaris]	--	Biological Process: polysaccharide biosynthetic process (GO:0000271);; Molecular Function: actin binding (GO:0003779);; Cellular Component: cytosol (GO:0005829);; Biological Process: glucose catabolic process (GO:0006007);; Biological Process: multidimensional cell growth (GO:0009825);; Biological Process: cell tip growth (GO:0009932);; Biological Process: regulation of hormone levels (GO:0010817…	--	--	--	--	--	--	--
CSS0001193.1	0.666656	1.30503	0.985184	1.56425	1.98138	2.20776	1.27106	3.10652	1.76511	1.89772	1.28996	1.5738	ACAP1	sp|O65902|ACAP1_ARATH Cyclase-associated protein 1 OS=Arabidopsis thaliana OX=3702 GN=CAP1 PE=2 SV=1	PREDICTED: cyclase-associated protein 1 [Solanum lycopersicum]	GO:0003779; GO:0008179; GO:0030036; GO:0008154; GO:0000902; GO:0007163; GO:0045761; GO:0009826; GO:0030864; GO:0005829	Biological Process: polysaccharide biosynthetic process (GO:0000271);; Molecular Function: actin binding (GO:0003779);; Cellular Component: cytosol (GO:0005829);; Biological Process: glucose catabolic process (GO:0006007);; Biological Process: multidimensional cell growth (GO:0009825);; Biological Process: cell tip growth (GO:0009932);; Biological Process: regulation of hormone levels (GO:0010817…	--	Adenylate cyclase associated (CAP) N terminal	K17261	adenylyl cyclase-associated protein	--	--	--
CSS0038032.1	0.074452	0.145706	0.310359	0.381518	0.568763	0.520935	0.946968	0.966141	1.77019	0.643748	0.195601	0.708422	Y4345	sp|Q6NKZ9|Y4345_ARATH Probable receptor-like serine/threonine-protein kinase At4g34500 OS=Arabidopsis thaliana OX=3702 GN=At4g34500 PE=2 SV=1	PREDICTED: probable receptor-like serine/threonine-protein kinase At4g34500 [Malus domestica]	GO:0005524; GO:0004675; GO:0006468; GO:0016021; GO:0005886	Molecular Function: nucleotide binding (GO:0000166);; Molecular Function: protein kinase activity (GO:0004672);;	Signal transduction mechanisms	Protein tyrosine kinase	K13430	serine/threonine-protein kinase PBS1 [EC:2.7.11.1]	--	--	RLK-Pelle_RLCK-V
CSS0023803.1	0.830482	0.543562	0.141494	1.22302	1.2155	1.79475	0.810522	0.9062	1.0734	0.765135	1.27554	1.2084	POLX	sp|P10978|POLX_TOBAC Retrovirus-related Pol polyprotein from transposon TNT 1-94 OS=Nicotiana tabacum OX=4097 PE=2 SV=1	hypothetical protein VITISV_026313 [Vitis vinifera]	GO:0004190; GO:0004519; GO:0003676; GO:0003964; GO:0008270; GO:0015074	Molecular Function: binding (GO:0005488);;	General function prediction only	--	--	--	--	--	--
CSS0011140.1	6.55675	4.79294	5.79748	6.71923	7.29559	8.05305	9.00496	10.9688	8.3292	5.70841	5.20425	5.39061	Y1015	sp|Q8GUH2|Y1015_ARATH Uncharacterized protein At1g01500 OS=Arabidopsis thaliana OX=3702 GN=At1g01500 PE=2 SV=1	unnamed protein product [Vitis vinifera]	GO:0004617; GO:0006520; GO:0016021	--	--	--	--	--	--	--	--
CSS0032905.1	0.292818	0.382655	0.231842	0.671676	0.227883	0.4293	0.185498	0.225805	0.253974	0.786413	0.300871	0.211413	Y2165	sp|C0LGK4|Y2165_ARATH Probable LRR receptor-like serine/threonine-protein kinase At2g16250 OS=Arabidopsis thaliana OX=3702 GN=At2g16250 PE=1 SV=1	unnamed protein product [Coffea canephora]	GO:0005524; GO:0004674; GO:0016021; GO:0009505; GO:0005886; GO:0009506	--	--	Leucine rich repeat	K13420	LRR receptor-like serine/threonine-protein kinase FLS2 [EC:2.7.11.1]	--	--	RLK-Pelle_LRR-XIV
CSS0043665.1	0.094148	0.051492	0.10751	0.283495	0.177468	0.19306	0.058674	0.910036	0.121045	0.215363	0.139407	0.249993	--	--	PREDICTED: uncharacterized protein LOC100262009 [Vitis vinifera]	--	Biological Process: response to hypoxia (GO:0001666);; Cellular Component: endosome (GO:0005768);; Cellular Component: Golgi apparatus (GO:0005794);; Cellular Component: trans-Golgi network (GO:0005802);; Molecular Function: transferase activity, transferring glycosyl groups (GO:0016757);; Biological Process: galactolipid biosynthetic process (GO:0019375);;	--	Glycosyl transferases group 1	K00754	L-malate glycosyltransferase [EC:2.4.1.-]	--	--	--
CSS0011311.2	0.642631	1.30442	0.219136	1.34395	1.32719	0.406532	1.02073	3.20349	1.31867	0.750409	1.47592	0.869844	ABIL1	sp|Q8S8M5|ABIL1_ARATH Protein ABIL1 OS=Arabidopsis thaliana OX=3702 GN=ABIL1 PE=1 SV=1	hypothetical protein JCGZ_14315 [Jatropha curcas]	GO:0005737; GO:0005856	--	--	--	K05751	abl interactor 2	--	--	--
CSS0021990.1	2.09687	4.51846	4.03593	3.5578	2.20048	3.07205	2.93098	3.13023	1.32844	1.84844	1.26678	3.32736	--	--	PREDICTED: uncharacterized protein LOC104247179 [Nicotiana sylvestris]	--	Biological Process: defense response (GO:0006952);;	--	Uncharacterized conserved protein (DUF2358)	--	--	--	--	--
CSS0009434.1	10.3676	14.5236	15.4218	1.1914	1.40751	1.81623	10.8085	9.57143	14.7208	12.4896	4.88384	2.38244	SLD1	sp|Q43469|SLD1_HELAN Delta(8)-fatty-acid desaturase OS=Helianthus annuus OX=4232 GN=sld1 PE=1 SV=1	PREDICTED: delta(8)-fatty-acid desaturase [Sesamum indicum]	GO:0046872; GO:0016491; GO:0006665; GO:0016021	Molecular Function: iron ion binding (GO:0005506);; Biological Process: fatty acid biosynthetic process (GO:0006633);; Biological Process: sphingolipid metabolic process (GO:0006665);; Cellular Component: integral component of membrane (GO:0016021);; Molecular Function: oxidoreductase activity, acting on paired donors, with oxidation of a pair of donors resulting in the reduction of molecular oxy…	Lipid transport and metabolism	Fatty acid desaturase	K21734	sphingolipid 8-(E/Z)-desaturase [EC:1.14.19.29]	--	--	--
CSS0002659.1	10.6661	7.04639	5.90407	1.76221	2.37501	2.02224	4.19166	4.47425	3.40963	5.85019	5.18759	9.13961	MAKR6	sp|Q84JK8|MAKR6_ARATH Probable membrane-associated kinase regulator 6 OS=Arabidopsis thaliana OX=3702 GN=MAKR6 PE=2 SV=1	PREDICTED: probable membrane-associated kinase regulator 6 [Vitis vinifera]	GO:0009738; GO:0005886	--	--	--	K14499	BRI1 kinase inhibitor 1	--	--	--
CSS0018241.1	50.6661	48.8021	65.6468	40.6125	36.6467	37.3201	46.819	25.4274	35.5634	72.4956	64.7496	72.637	RTNLA	sp|Q9SUR3|RTNLA_ARATH Reticulon-like protein B1 OS=Arabidopsis thaliana OX=3702 GN=RTNLB1 PE=1 SV=1	PREDICTED: reticulon-like protein B5 [Nicotiana tomentosiformis]	GO:0071786; GO:0005783; GO:0005789; GO:0071782; GO:0071458; GO:0005886; GO:0005773	--	Intracellular trafficking, secretion, and vesicular transport	Reticulon	K20723	reticulon-3	--	--	--
CSS0003964.1	18.093	15.2624	8.64079	17.0986	18.996	20.4481	10.6281	19.6811	7.43399	10.2247	11.5002	11.2673	MLH1	sp|Q9ZRV4|MLH1_ARATH DNA mismatch repair protein MLH1 OS=Arabidopsis thaliana OX=3702 GN=MLH1 PE=2 SV=1	MUTL isoform 1 [Theobroma cacao]	GO:0005524; GO:0016887; GO:0030983; GO:0010154; GO:0006298; GO:0006312; GO:0009555; GO:0048316; GO:0009845; GO:0005712; GO:0032300; GO:0032389; GO:0000790	Molecular Function: ATP binding (GO:0005524);; Cellular Component: nucleus (GO:0005634);; Biological Process: mismatch repair (GO:0006298);; Molecular Function: mismatched DNA binding (GO:0030983);;	Replication, recombination and repair	DNA mismatch repair protein, C-terminal domain	K08734	DNA mismatch repair protein MLH1	--	--	--
CSS0023243.1	69.8434	27.333	22.9173	23.2205	30.2932	14.3591	20.2672	8.72931	46.2887	26.5762	15.1414	33.2612	--	--	PREDICTED: MICOS complex subunit Mic10-like [Nelumbo nucifera]	--	--	Function unknown	Domain of unknown function (DUF543)	K17784	mitochondrial inner membrane organizing system protein 1	--	--	--
CSS0014436.1	95.2029	70.7135	91.3479	75.6577	81.2005	79.2276	55.2709	84.7912	39.3724	48.8978	51.1169	53.9521	PATL3	sp|Q56Z59|PATL3_ARATH Patellin-3 OS=Arabidopsis thaliana OX=3702 GN=PATL3 PE=1 SV=2	PREDICTED: patellin-3 [Populus euphratica]	GO:0008289; GO:0007049; GO:0051301; GO:0005737; GO:0005886	Molecular Function: transporter activity (GO:0005215);; Cellular Component: intracellular (GO:0005622);; Biological Process: transport (GO:0006810);; Cellular Component: integral component of membrane (GO:0016021);;	Lipid transport and metabolism	CRAL/TRIO domain	K19996	phosphatidylinositol transfer protein SFH5	--	--	--
CSS0042135.1	95.3752	44.5962	48.3763	81.3233	73.7947	98.5112	43.7258	38.4121	28.1438	59.4796	46.0865	46.5517	PATL5	sp|Q9M0R2|PATL5_ARATH Patellin-5 OS=Arabidopsis thaliana OX=3702 GN=PATL5 PE=1 SV=2	Patellin-5 -like protein [Gossypium arboreum]	GO:0008289; GO:0007049; GO:0051301; GO:0071365; GO:1901703; GO:0005737; GO:0016020	--	Lipid transport and metabolism	CRAL/TRIO domain	K19996	phosphatidylinositol transfer protein SFH5	--	--	--
CSS0007839.1	6.26942	7.54813	12.0732	13.8942	15.1357	14.6216	15.6789	13.6099	15.3926	16.5895	14.4163	14.9091	PTR9	sp|Q0WP01|PTR9_ARATH Protein NRT1/ PTR FAMILY 5.10 OS=Arabidopsis thaliana OX=3702 GN=NPF5.10 PE=2 SV=1	PREDICTED: probable peptide/nitrate transporter At1g22540-like [Solanum tuberosum]	GO:0035673; GO:1904680; GO:0015333; GO:0016021	Molecular Function: transporter activity (GO:0005215);; Biological Process: oligopeptide transport (GO:0006857);; Cellular Component: integral component of membrane (GO:0016021);;	Amino acid transport and metabolism	POT family	K14638	solute carrier family 15 (peptide/histidine transporter), member 3/4	--	--	--
CSS0003064.1	65.4931	66.8793	92.8242	56.5392	60.5927	54.1301	76.6315	51.7253	56.3682	93.4202	60.6009	87.6031	PTR9	sp|Q0WP01|PTR9_ARATH Protein NRT1/ PTR FAMILY 5.10 OS=Arabidopsis thaliana OX=3702 GN=NPF5.10 PE=2 SV=1	PREDICTED: probable peptide/nitrate transporter At1g22540-like [Solanum tuberosum]	GO:0035673; GO:1904680; GO:0015333; GO:0016021	Molecular Function: transporter activity (GO:0005215);; Biological Process: oligopeptide transport (GO:0006857);; Cellular Component: integral component of membrane (GO:0016021);;	Amino acid transport and metabolism	POT family	K14638	solute carrier family 15 (peptide/histidine transporter), member 3/4	--	--	--
CSS0049282.1	13.6161	29.6846	38.3048	14.0455	15.7762	12.7722	26.5019	14.4666	15.9469	19.4188	25.3039	34.7017	--	--	hypothetical protein MIMGU_mgv1a017639mg [Erythranthe guttata]	--	--	--	--	--	--	--	--	--
CSS0015911.1	10.6372	13.014	14.1105	13.3272	14.508	18.1728	20.689	16.6441	13.701	20.3319	24.4628	25.0206	BH080	sp|Q9C8P8|BH080_ARATH Transcription factor bHLH80 OS=Arabidopsis thaliana OX=3702 GN=BHLH80 PE=2 SV=1	Basic helix-loop-helix DNA-binding superfamily protein isoform 2 [Theobroma cacao]	GO:0003677; GO:0001228; GO:0003700; GO:0046983; GO:0042335; GO:0006355; GO:0005634	Molecular Function: DNA binding (GO:0003677);; Molecular Function: DNA-binding transcription factor activity (GO:0003700);; Cellular Component: nucleus (GO:0005634);; Biological Process: regulation of transcription, DNA-templated (GO:0006355);;	--	Helix-loop-helix DNA-binding domain	K18878	BHLH transcription factor Upa20	bHLH	TF	--
CSS0031567.1	45.8311	53.773	34.796	35.7811	39.2988	36.5933	81.2655	61.3295	83.2838	48.3718	51.8316	53.692	--	--	PREDICTED: uncharacterized protein LOC105175885 [Sesamum indicum]	--	Molecular Function: N-acetyltransferase activity (GO:0008080);;	--	--	--	--	--	--	--
CSS0021622.1	0.208843	0.592984	0.06212	0.664321	0.706123	0.760092	0.656512	0.677118	1.18323	1.10152	0.96547	0.912742	Y5576	sp|Q5XF57|Y5576_ARATH Probable receptor-like serine/threonine-protein kinase At5g57670 OS=Arabidopsis thaliana OX=3702 GN=At5g57670 PE=2 SV=1	unnamed protein product [Vitis vinifera]	GO:0005524; GO:0004675; GO:0006468; GO:0005886	--	Signal transduction mechanisms	Protein kinase domain	K13430	serine/threonine-protein kinase PBS1 [EC:2.7.11.1]	--	--	RLK-Pelle_RLCK-VI
CSS0011092.1	0.933127	1.29867	0.514113	2.25511	3.41154	2.78876	1.65079	0.466998	1.42731	1.14475	1.1722	1.78517	GDL32	sp|Q9SIF5|GDL32_ARATH GDSL esterase/lipase At2g03980 OS=Arabidopsis thaliana OX=3702 GN=At2g03980 PE=2 SV=1	GDSL esterase/lipase [Medicago truncatula]	GO:0016788; GO:0016042; GO:0005576	--	--	GDSL-like Lipase/Acylhydrolase	K21831	cholinesterase	--	--	--
CSS0005361.1	5.31328	4.86279	1.67798	6.59771	6.95327	6.39306	4.05785	2.95627	5.32808	5.23006	5.96254	5.28043	RPM1	sp|Q39214|RPM1_ARATH Disease resistance protein RPM1 OS=Arabidopsis thaliana OX=3702 GN=RPM1 PE=1 SV=1	PREDICTED: disease resistance protein RPM1-like [Populus euphratica]	GO:0043531; GO:0005524; GO:0000166; GO:0009626; GO:0012505; GO:0019897; GO:0005886	--	Signal transduction mechanisms	NB-ARC domain	K13457	disease resistance protein RPM1	--	--	--
CSS0035016.1	0.467638	0.454806	0.362061	0.148423	0.733682	1.27789	0.064703	1.16334	0.224559	0.589022	0.736722	0.71048	CALS3	sp|Q9LXT9|CALS3_ARATH Callose synthase 3 OS=Arabidopsis thaliana OX=3702 GN=CALS3 PE=3 SV=3	hypothetical protein CISIN_1g0001712mg, partial [Citrus sinensis]	GO:0003843; GO:0006075; GO:0071555; GO:0008360; GO:0000148; GO:0016021; GO:0005886	Cellular Component: membrane (GO:0016020);; Molecular Function: transferase activity, transferring glycosyl groups (GO:0016757);;	Cell wall/membrane/envelope biogenesis	1,3-beta-glucan synthase component	K11000	callose synthase [EC:2.4.1.-]	--	--	--
CSS0022707.1	3.55282	5.02027	1.36045	4.89014	5.44292	6.38301	4.40642	2.16253	5.40983	7.04237	5.63181	5.36564	YG31B	sp|Q99315|YG31B_YEAST Transposon Ty3-G Gag-Pol polyprotein OS=Saccharomyces cerevisiae (strain ATCC 204508 / S288c) OX=559292 GN=TY3B-G PE=1 SV=3	hypothetical protein MIMGU_mgv1a024293mg, partial [Erythranthe guttata]	GO:0004190; GO:0005524; GO:0003677; GO:0003887; GO:0008233; GO:0004540; GO:0003723; GO:0003964; GO:0004523; GO:0008270; GO:0015074; GO:0006310; GO:0032197; GO:0005737; GO:0005634; GO:0000943	Molecular Function: binding (GO:0005488);;	General function prediction only	Zinc knuckle	K09250	cellular nucleic acid-binding protein	--	--	--
CSS0006288.1	0.126591	0.215597	0.034148	0.012591	0.029164	0.025282	0.043704	0.016939	0.00909	0.032966	0.078932	0.054477	RPM1	sp|Q39214|RPM1_ARATH Disease resistance protein RPM1 OS=Arabidopsis thaliana OX=3702 GN=RPM1 PE=1 SV=1	PREDICTED: disease resistance protein RPM1-like [Populus euphratica]	GO:0043531; GO:0005524; GO:0000166; GO:0009626; GO:0012505; GO:0019897; GO:0005886	--	Signal transduction mechanisms	NB-ARC domain	K13457	disease resistance protein RPM1	--	--	--
CSS0029187.1	1.25726	4.79432	3.39675	0.939045	1.34874	1.04967	1.23771	0.81365	1.02809	0.694993	1.49992	0.976206	RPM1	sp|Q39214|RPM1_ARATH Disease resistance protein RPM1 OS=Arabidopsis thaliana OX=3702 GN=RPM1 PE=1 SV=1	PREDICTED: disease resistance protein RPM1-like [Populus euphratica]	GO:0043531; GO:0005524; GO:0000166; GO:0009626; GO:0012505; GO:0019897; GO:0005886	--	Signal transduction mechanisms	NB-ARC domain	K13457	disease resistance protein RPM1	--	--	--
CSS0027581.1	20.7916	23.4003	16.5333	27.6344	28.7208	24.8712	16.079	19.3137	20.9668	19.8462	18.7893	15.9304	RH5	sp|Q6YS30|RH5_ORYSJ DEAD-box ATP-dependent RNA helicase 5 OS=Oryza sativa subsp. japonica OX=39947 GN=Os07g0301200 PE=2 SV=1	unnamed protein product [Coffea canephora]	GO:0005524; GO:0003723; GO:0003724; GO:0006364; GO:0005829; GO:0005730	Biological Process: RNA methylation (GO:0001510);; Molecular Function: nucleic acid binding (GO:0003676);; Molecular Function: ATP binding (GO:0005524);; Cellular Component: cytosol (GO:0005829);; Molecular Function: ATP-dependent helicase activity (GO:0008026);; Molecular Function: zinc ion binding (GO:0008270);;	RNA processing and modification	DEAD/DEAH box helicase	K14811	ATP-dependent RNA helicase DBP3 [EC:3.6.4.13]	--	--	--
CSS0035458.1	5.81147	17.0039	28.3881	10.8578	13.6002	12.2144	19.7127	20.1882	24.5982	16.3743	12.16	16.2222	SCAM4	sp|Q9C6X2|SCAM4_ARATH Secretory carrier-associated membrane protein 4 OS=Arabidopsis thaliana OX=3702 GN=SCAMP4 PE=1 SV=1	PREDICTED: secretory carrier-associated membrane protein 4-like isoform X1 [Nelumbo nucifera]	GO:0015031; GO:0005794; GO:0000139; GO:0016021; GO:0005739; GO:0005634; GO:0005886; GO:0055038; GO:0032588; GO:0030658	Cellular Component: mitochondrion (GO:0005739);; Cellular Component: Golgi apparatus (GO:0005794);; Biological Process: membrane fusion (GO:0006944);; Biological Process: protein transport (GO:0015031);; Cellular Component: integral component of membrane (GO:0016021);; Biological Process: vesicle-mediated transport (GO:0016192);; Molecular Function: transmembrane transporter activity (GO:0022857)…	Intracellular trafficking, secretion, and vesicular transport	SCAMP family	K19995	secretory carrier-associated membrane protein	--	--	--
CSS0041235.1	729.583	778.446	708.762	145.877	135.074	144.482	464.131	461.007	296.639	317.998	404.709	363.334	KPPR	sp|P26302|KPPR_WHEAT Phosphoribulokinase, chloroplastic OS=Triticum aestivum OX=4565 PE=2 SV=1	PREDICTED: phosphoribulokinase, chloroplastic-like [Populus euphratica]	GO:0005524; GO:0097718; GO:0016301; GO:0008974; GO:0042803; GO:0042742; GO:0019253; GO:0009409; GO:0048046; GO:0009507; GO:0009941; GO:0009570; GO:0009535; GO:0010319; GO:0099080	Biological Process: MAPK cascade (GO:0000165);; Molecular Function: ATP binding (GO:0005524);; Biological Process: pentose-phosphate shunt (GO:0006098);; Biological Process: rRNA processing (GO:0006364);; Biological Process: protein targeting to membrane (GO:0006612);; Molecular Function: phosphoribulokinase activity (GO:0008974);; Biological Process: response to cold (GO:0009409);; Cellular Comp…	--	Phosphoribulokinase / Uridine kinase family	K00855	phosphoribulokinase [EC:2.7.1.19]	--	--	--
CSS0008708.1	9.79453	8.7913	13.2782	16.937	18.5792	18.9094	10.3476	9.6842	9.71696	10.9901	12.5706	15.5176	BPC7	sp|O82286|BPC7_ARATH Protein BASIC PENTACYSTEINE7 OS=Arabidopsis thaliana OX=3702 GN=BPC7 PE=1 SV=1	hypothetical protein JCGZ_03844 [Jatropha curcas]	GO:0003700; GO:0043565; GO:0006355; GO:0009723; GO:0005634	--	--	GAGA binding protein-like family	--	--	BBR-BPC	TF	--
CSS0018999.1	50.0668	69.3609	74.0204	17.519	17.3835	13.5803	41.3756	34.8571	32.1342	40.8756	58.6488	42.7268	PLGG1	sp|Q9FVQ4|PLGG1_ARATH Plastidal glycolate/glycerate translocator 1, chloroplastic OS=Arabidopsis thaliana OX=3702 GN=PLGG1 PE=1 SV=1	unnamed protein product [Coffea canephora]	GO:1901974; GO:0043879; GO:0042631; GO:0009658; GO:1901975; GO:0097339; GO:0048527; GO:0009853; GO:0009737; GO:0010118; GO:0009507; GO:0009941; GO:0009706; GO:0016021	--	--	LrgB-like family	K05339	holin-like protein LrgB	--	--	--
CSS0006392.1	1.34018	1.35063	0.446095	3.22112	3.42455	3.63364	3.56873	4.04225	3.8723	1.74691	2.13627	2.5742	CSCL1	sp|Q9FVQ5|CSCL1_ARATH CSC1-like protein At1g32090 OS=Arabidopsis thaliana OX=3702 GN=At1g32090 PE=1 SV=1	PREDICTED: uncharacterized protein RSN1 [Prunus mume]	GO:0005227; GO:0008381; GO:0005794; GO:0000139; GO:0016021; GO:0005886; GO:0009506	Cellular Component: Golgi apparatus (GO:0005794);; Cellular Component: plasma membrane (GO:0005886);; Cellular Component: plasmodesma (GO:0009506);;	General function prediction only	Domain of unknown function DUF221	K21989	calcium permeable stress-gated cation channel	--	--	--
CSS0044438.1	44.164	35.6785	24.7345	46.549	47.3276	41.8153	29.305	24.0837	22.7272	39.6169	40.0106	38.6564	TPR2	sp|Q0J7U6|TPR2_ORYSJ Protein TOPLESS-RELATED PROTEIN 2 OS=Oryza sativa subsp. japonica OX=39947 GN=TPR2 PE=1 SV=1	PREDICTED: protein TOPLESS-like isoform X2 [Solanum tuberosum]	GO:0010229; GO:0006355; GO:0005634	--	General function prediction only	WD domain, G-beta repeat	K11127	telomerase protein component 1	--	--	--
CSS0023611.1	12.6004	14.6995	13.5745	40.1536	41.9674	28.0463	29.3547	27.5601	19.2612	8.29962	9.28961	3.72773	--	--	WD-40 repeat protein-like isoform 5 [Theobroma cacao]	--	--	--	--	--	--	--	--	--
CSS0019226.1	5.03731	5.98843	7.15722	9.48953	12.3462	8.99413	7.70659	8.01754	6.19464	2.42253	4.24702	3.77615	TPR2	sp|Q0J7U6|TPR2_ORYSJ Protein TOPLESS-RELATED PROTEIN 2 OS=Oryza sativa subsp. japonica OX=39947 GN=TPR2 PE=1 SV=1	Beta transducin-like protein, putative [Solanum bulbocastanum]	GO:0010229; GO:0006355; GO:0005634	Biological Process: regulation of transcription, DNA-templated (GO:0006355);;	General function prediction only	WD domain, G-beta repeat	K14963	COMPASS component SWD3	--	--	--
CSS0037050.1	14.5528	10.3303	21.2043	25.6554	30.4998	32.0801	21.8416	12.8051	74.4883	6.64947	13.3389	10.1264	TPR2	sp|Q0J7U6|TPR2_ORYSJ Protein TOPLESS-RELATED PROTEIN 2 OS=Oryza sativa subsp. japonica OX=39947 GN=TPR2 PE=1 SV=1	PREDICTED: topless-related protein 1-like [Musa acuminata subsp. malaccensis]	GO:0010229; GO:0006355; GO:0005634	--	General function prediction only	--	--	--	--	--	--
CSS0025460.1	1.00133	0.781863	1.18046	0.634064	1.19358	0.964122	1.02646	0.912368	0.831699	0.808264	0.890656	0.56376	PP169	sp|Q9SJZ3|PP169_ARATH Pentatricopeptide repeat-containing protein At2g22410, mitochondrial OS=Arabidopsis thaliana OX=3702 GN=PCMP-E28 PE=2 SV=1	hypothetical protein JCGZ_02213 [Jatropha curcas]	GO:0009451; GO:0043231; GO:0005739	--	General function prediction only	PPR repeat	K17710	pentatricopeptide repeat domain-containing protein 1	--	--	--
CSS0048118.1	0.419829	0.646024	0.749092	0.723468	0.893874	0.484885	1.44689	1.10176	1.67342	0.268294	0.176911	0.512673	Y1745	sp|P59278|Y1745_ARATH Uncharacterized protein At1g51745 OS=Arabidopsis thaliana OX=3702 GN=At1g51745 PE=2 SV=2	PREDICTED: uncharacterized protein LOC100254467 isoform X2 [Vitis vinifera]	--	--	--	PWWP domain	K04728	serine-protein kinase ATM [EC:2.7.11.1]	--	--	--
CSS0033366.1	0.255717	0.545396	0.116154	1.12016	1.1966	1.67133	0.91515	1.85162	1.66972	0.834407	0.841318	0.584665	CMT2	sp|Q94F87|CMT2_ARATH DNA (cytosine-5)-methyltransferase CMT2 OS=Arabidopsis thaliana OX=3702 GN=CMT2 PE=2 SV=3	PREDICTED: DNA (cytosine-5)-methyltransferase CMT2-like isoform X2 [Vitis vinifera]	GO:0003682; GO:0003886; GO:0003677; GO:0034605; GO:0006325; GO:0010424; GO:0010426; GO:0010216; GO:0005634	--	--	C-5 cytosine-specific DNA methylase	K00558	DNA (cytosine-5)-methyltransferase 1 [EC:2.1.1.37]	--	--	--
CSS0013309.1	29.6582	26.6701	28.1624	34.4388	37.5788	33.4172	13.8787	15.5035	10.4161	22.1212	17.5458	20.0959	YJIA	sp|P24203|YJIA_ECOLI P-loop guanosine triphosphatase YjiA OS=Escherichia coli (strain K12) OX=83333 GN=yjiA PE=1 SV=3	PREDICTED: COBW domain-containing protein 1 [Vitis vinifera]	GO:0005525; GO:0003924; GO:0042802; GO:0046914; GO:0006974; GO:0005829	--	Coenzyme transport and metabolism	CobW/HypB/UreG, nucleotide-binding domain	K02234	cobalamin biosynthesis protein CobW	--	--	--
CSS0023343.1	2.83041	1.50091	1.02274	2.38428	2.49619	2.35658	1.4429	0.69095	4.85868	2.73527	3.49053	2.20473	PHLB	sp|C0SVS4|PHLB_ARATH Myb family transcription factor PHL11 OS=Arabidopsis thaliana OX=3702 GN=PHL11 PE=1 SV=1	PREDICTED: myb family transcription factor APL [Sesamum indicum]	GO:0003677; GO:0003700; GO:0006355; GO:0005634	Molecular Function: binding (GO:0005488);;	--	Myb-like DNA-binding domain	K14491	two-component response regulator ARR-B family	GARP-G2-like	TF	--
CSS0009935.1	0.688385	0.675506	0.249306	0.889153	0.486499	0.292532	0.496518	0.201391	0.833219	0.559242	0.544727	0.312765	MRL7L	sp|Q9SKB6|MRL7L_ARATH Thioredoxin-like fold domain-containing protein MRL7L, chloroplastic OS=Arabidopsis thaliana OX=3702 GN=MRL7L PE=1 SV=1	PREDICTED: uncharacterized protein LOC104612199 [Nelumbo nucifera]	GO:0009658; GO:0006355; GO:0009570	Biological Process: regulation of transcription, DNA-templated (GO:0006355);; Cellular Component: chloroplast stroma (GO:0009570);; Biological Process: chloroplast organization (GO:0009658);;	--	--	--	--	--	--	--
CSS0029195.1	4.78148	2.39239	1.65298	3.20575	2.93615	3.88295	3.61421	4.05828	7.35731	3.3121	3.95361	2.58689	PHLB	sp|C0SVS4|PHLB_ARATH Myb family transcription factor PHL11 OS=Arabidopsis thaliana OX=3702 GN=PHL11 PE=1 SV=1	PREDICTED: myb family transcription factor APL [Sesamum indicum]	GO:0003677; GO:0003700; GO:0006355; GO:0005634	--	--	MYB-CC type transfactor, LHEQLE motif	K14491	two-component response regulator ARR-B family	--	--	--
CSS0003360.1	6.86251	6.03592	4.2569	6.52575	7.34266	6.37803	5.74199	2.79764	2.57848	5.16363	5.23735	7.40886	MRL7L	sp|Q9SKB6|MRL7L_ARATH Thioredoxin-like fold domain-containing protein MRL7L, chloroplastic OS=Arabidopsis thaliana OX=3702 GN=MRL7L PE=1 SV=1	PREDICTED: uncharacterized protein LOC104800933 isoform X1 [Tarenaya hassleriana]	GO:0009658; GO:0006355; GO:0009570	Biological Process: regulation of transcription, DNA-templated (GO:0006355);; Cellular Component: chloroplast stroma (GO:0009570);; Biological Process: chloroplast organization (GO:0009658);;	--	--	--	--	--	--	--
CSS0018531.1	0.788345	1.28074	0.707098	1.3292	1.16662	0.920245	0.817263	0.929481	0.289134	0.382244	0.636983	0.462749	DNJC2	sp|Q6P2Y3|DNJC2_XENTR DnaJ homolog subfamily C member 2 OS=Xenopus tropicalis OX=8364 GN=dnajc2 PE=2 SV=2	unnamed protein product [Coffea canephora]	GO:0003682; GO:0003677; GO:0042393; GO:0061649; GO:0006325; GO:0045893; GO:0005829; GO:0005634	Molecular Function: DNA binding (GO:0003677);; Molecular Function: chromatin binding (GO:0003682);; Cellular Component: nucleus (GO:0005634);;	Posttranslational modification, protein turnover, chaperones	DnaJ domain	K09522	DnaJ homolog subfamily C member 2	MYB-related	TF	--
CSS0023266.1	5.31839	3.66028	2.46516	4.75157	5.65619	5.38861	4.8494	7.08102	5.75167	5.16818	3.57996	3.34339	SHGR6	sp|F4IP13|SHGR6_ARATH Protein SHOOT GRAVITROPISM 6 OS=Arabidopsis thaliana OX=3702 GN=SGR6 PE=2 SV=1	PREDICTED: protein SHOOT GRAVITROPISM 6 isoform X1 [Vitis vinifera]	GO:0009660; GO:0009630; GO:0009959; GO:0009705	--	Function unknown	HEAT repeat	K20221	importin-4	--	--	--
CSS0006389.1	4.74334	0.407401	0.057337	4.27001	3.13108	2.727	0.191823	2.98156	1.13938	1.83242	1.0612	0.730405	U73C6	sp|Q9ZQ95|U73C6_ARATH UDP-glycosyltransferase 73C6 OS=Arabidopsis thaliana OX=3702 GN=UGT73C6 PE=2 SV=1	PREDICTED: UDP-glycosyltransferase 73C3-like [Nicotiana tomentosiformis]	GO:0080043; GO:0080046; GO:0080044; GO:0035251; GO:0008194; GO:0051555; GO:0005783; GO:0043231	Biological Process: metabolic process (GO:0008152);; Molecular Function: transferase activity, transferring hexosyl groups (GO:0016758);;	--	UDP-glucoronosyl and UDP-glucosyl transferase	K13496	UDP-glucosyltransferase 73C [EC:2.4.1.-]	--	--	--
CSS0014764.1	0.089963	0.029321	0.164013	0.362731	0.229264	0.431655	0.229274	1.03852	0.918522	0.379225	0.388853	0.354758	U73C6	sp|Q9ZQ95|U73C6_ARATH UDP-glycosyltransferase 73C6 OS=Arabidopsis thaliana OX=3702 GN=UGT73C6 PE=2 SV=1	PREDICTED: UDP-glycosyltransferase 73C2 isoform X1 [Vitis vinifera]	GO:0080043; GO:0080046; GO:0080044; GO:0035251; GO:0008194; GO:0051555; GO:0005783; GO:0043231	Biological Process: metabolic process (GO:0008152);; Molecular Function: anthocyanidin 3-O-glucosyltransferase activity (GO:0047213);;	--	UDP-glucoronosyl and UDP-glucosyl transferase	K13496	UDP-glucosyltransferase 73C [EC:2.4.1.-]	--	--	--
CSS0017104.1	65.179	8.01203	7.04389	6.30385	6.92348	4.27405	86.6004	142.386	78.0816	1.21855	1.3582	1.87879	APRR5	sp|Q6LA42|APRR5_ARATH Two-component response regulator-like APRR5 OS=Arabidopsis thaliana OX=3702 GN=APRR5 PE=1 SV=2	PREDICTED: two-component response regulator-like APRR5 isoform X1 [Vitis vinifera]	GO:0000160; GO:0048511; GO:0005634	Biological Process: response to light stimulus (GO:0009416);; Biological Process: primary metabolic process (GO:0044238);; Biological Process: cellular macromolecule metabolic process (GO:0044260);; Biological Process: cellular process (GO:0044763);; Biological Process: regulation of cellular process (GO:0050794);;	Transcription	Response regulator receiver domain	K12130	pseudo-response regulator 5	Pseudo ARR-B	TR	--
CSS0016304.1	3.83315	3.10746	2.94215	2.1247	3.41638	2.18169	4.0633	3.49661	3.07427	1.26466	2.06735	1.56624	MTEF8	sp|Q9FK23|MTEF8_ARATH Transcription termination factor MTERF8, chloroplastic OS=Arabidopsis thaliana OX=3702 GN=MTERF8 PE=1 SV=1	PREDICTED: uncharacterized protein LOC104213905 [Nicotiana sylvestris]	GO:0003690; GO:0009658; GO:0032502; GO:0006353; GO:0006355; GO:0009507; GO:0042644; GO:0009508	--	--	mTERF	K15032	mTERF domain-containing protein, mitochondrial	mTERF	TR	--
CSS0006754.1	54.7846	91.4603	97.3367	109.276	86.9324	107.336	79.774	65.658	41.4463	94.0638	71.4308	92.247	STAR7	sp|Q8R1R3|STAR7_MOUSE StAR-related lipid transfer protein 7, mitochondrial OS=Mus musculus OX=10090 GN=Stard7 PE=1 SV=2	PREDICTED: uncharacterized protein LOC105166783 [Sesamum indicum]	GO:0008289; GO:0005739	--	Lipid transport and metabolism	--	K24141	StAR-related lipid transfer protein 7, mitochondrial	--	--	--
CSS0022315.1	20.8401	268.452	417.823	26.8724	17.4528	26.1221	81.3396	32.9109	64.5577	80.8727	66.5278	24.3945	--	--	PREDICTED: uncharacterized protein LOC101248852 [Solanum lycopersicum]	--	--	--	--	--	--	--	--	--
CSS0004881.1	404.295	359.378	425.542	567.388	514.918	476.74	376.146	120.165	479.632	445.138	403.465	340.452	RLA1	sp|P52855|RLA1_MAIZE 60S acidic ribosomal protein P1 OS=Zea mays OX=4577 GN=RPP1A PE=1 SV=1	60S acidic ribosomal family protein [Arabidopsis thaliana]	GO:0030295; GO:0044877; GO:0043021; GO:0003735; GO:0002181; GO:0006414; GO:0022625	Molecular Function: structural constituent of ribosome (GO:0003735);; Biological Process: translational elongation (GO:0006414);; Cellular Component: cytosolic ribosome (GO:0022626);;	Translation, ribosomal structure and biogenesis	60s Acidic ribosomal protein	K02942	large subunit ribosomal protein LP1	--	--	--
CSS0046311.1	6.14172	4.88539	1.08216	5.99638	6.58686	11.5355	4.60062	8.80303	6.1607	3.9567	5.48065	4.90934	--	--	--	--	--	--	--	--	--	--	--	--
CSS0003180.1	52.3565	52.0894	56.8702	80.3186	58.1331	51.8314	32.3514	3.30386	30.7206	64.5038	45.3699	52.385	EBP	sp|O48962|EBP_ARATH Probable 3-beta-hydroxysteroid-Delta(8),Delta(7)-isomerase OS=Arabidopsis thaliana OX=3702 GN=At1g20050 PE=2 SV=1	hypothetical protein CICLE_v10029256mg [Citrus clementina]	GO:0000247; GO:0047750; GO:0004769; GO:0016126; GO:0005783; GO:0005789; GO:0016021; GO:0005634; GO:0005886	Cellular Component: endoplasmic reticulum (GO:0005783);; Cellular Component: integral component of membrane (GO:0016021);; Biological Process: sterol metabolic process (GO:0016125);; Molecular Function: cholestenol delta-isomerase activity (GO:0047750);;	Lipid transport and metabolism	Emopamil binding protein	K01824	cholestenol Delta-isomerase [EC:5.3.3.5]	--	--	--
CSS0022896.1	0.993675	4.01491	0.359558	14.806	9.58696	13.8809	3.07348	4.83057	2.80277	5.299	5.9399	3.66716	--	--	PREDICTED: fibronectin type 3 and ankyrin repeat domains protein 1 [Populus euphratica]	--	Biological Process: double-strand break repair via homologous recombination (GO:0000724);; Cellular Component: cell wall (GO:0005618);; Biological Process: sister chromatid cohesion (GO:0007062);; Biological Process: synapsis (GO:0007129);; Biological Process: reciprocal meiotic recombination (GO:0007131);; Biological Process: male meiotic nuclear division (GO:0007140);; Biological Process: respo…	Posttranslational modification, protein turnover, chaperones	Ankyrin repeat	K06694	26S proteasome non-ATPase regulatory subunit 10	--	--	--
CSS0030866.1	38.7244	39.9293	48.4946	22.5952	19.2806	18.9103	21.3892	17.9013	26.3895	25.7464	29.3803	25.1191	BEH4	sp|Q9ZV88|BEH4_ARATH BES1/BZR1 homolog protein 4 OS=Arabidopsis thaliana OX=3702 GN=BEH4 PE=1 SV=1	PREDICTED: BES1/BZR1 homolog protein 4-like [Pyrus x bretschneideri]	GO:0003677; GO:0003700; GO:0009742; GO:0006355; GO:0006351	Biological Process: regulation of transcription, DNA-templated (GO:0006355);; Biological Process: response to water deprivation (GO:0009414);; Biological Process: response to abscisic acid (GO:0009737);; Biological Process: hyperosmotic salinity response (GO:0042538);;	--	Plant protein of unknown function (DUF822)	K14503	brassinosteroid resistant 1/2	BES1	TF	--
CSS0030874.1	0.231246	0.071464	0.035912	0.4248	0.485794	0.565559	0.247453	0.952154	0.406769	0.236605	0.230817	0.450855	RNHX1	sp|P0C2F6|RNHX1_ARATH Putative ribonuclease H protein At1g65750 OS=Arabidopsis thaliana OX=3702 GN=At1g65750 PE=3 SV=1	hypothetical protein VITISV_029750 [Vitis vinifera]	GO:0046872; GO:0003676; GO:0004523	Biological Process: cellular aromatic compound metabolic process (GO:0006725);; Molecular Function: transferase activity, transferring phosphorus-containing groups (GO:0016772);; Biological Process: cellular nitrogen compound metabolic process (GO:0034641);; Biological Process: primary metabolic process (GO:0044238);; Biological Process: cellular macromolecule metabolic process (GO:0044260);; Bio…	General function prediction only	zinc-binding in reverse transcriptase	--	--	--	--	--
CSS0009127.1	3.47033	2.05863	1.18478	3.4778	3.50028	3.95132	2.68647	3.17287	3.40749	2.96406	2.48139	2.30191	ANM16	sp|Q944R7|ANM16_ARATH Protein arginine N-methyltransferase 1.6 OS=Arabidopsis thaliana OX=3702 GN=PRMT16 PE=2 SV=2	PREDICTED: protein arginine N-methyltransferase 1.6 [Vitis vinifera]	GO:0035241	Molecular Function: transferase activity (GO:0016740);; Biological Process: methylation (GO:0032259);;	General function prediction only	--	K11438	type III protein arginine methyltransferase [EC:2.1.1.321]	--	--	--
CSS0032919.1	6.75571	3.55883	3.94153	8.94075	12.0195	10.7011	4.70138	3.76509	4.56878	6.50397	4.7287	4.85388	PEX32	sp|Q8S9K7|PEX32_ARATH Peroxisome biogenesis protein 3-2 OS=Arabidopsis thaliana OX=3702 GN=PEX3-2 PE=2 SV=1	PREDICTED: peroxisome biogenesis protein 3-2 [Vitis vinifera]	GO:0030674; GO:0045046; GO:0005779	Cellular Component: integral component of peroxisomal membrane (GO:0005779);; Biological Process: peroxisome organization (GO:0007031);;	--	Peroxin-3	K13336	peroxin-3	--	--	--
CSS0001327.1	4.56138	5.98127	2.75379	5.16507	8.77954	6.35625	5.09801	7.54047	4.64959	4.93712	5.89179	3.9094	MYBL	sp|Q54NA6|MYBL_DICDI Myb-like protein L OS=Dictyostelium discoideum OX=44689 GN=mybL PE=3 SV=1	unnamed protein product [Coffea canephora]	GO:0003677; GO:0005634	--	Transcription	Myb-like DNA-binding domain	K09453	snRNA-activating protein complex subunit 4	MYB	TF	--
CSS0013846.1	122.826	116.255	145.983	120.404	132.108	117.786	134.819	91.8394	126.22	142.119	129.028	152.347	PFD1	sp|Q9CWM4|PFD1_MOUSE Prefoldin subunit 1 OS=Mus musculus OX=10090 GN=Pfdn1 PE=1 SV=1	PREDICTED: prefoldin subunit 1 isoform X1 [Vitis vinifera]	GO:0044183; GO:0051082; GO:0030036; GO:0042113; GO:0021549; GO:0021537; GO:0016272	Biological Process: protein folding (GO:0006457);; Cellular Component: prefoldin complex (GO:0016272);; Molecular Function: unfolded protein binding (GO:0051082);;	--	Prefoldin subunit	K09548	prefoldin subunit 1	--	--	--
CSS0035275.1	8.11827	12.714	6.8746	4.43944	4.06128	5.80754	10.4396	26.9372	20.4044	7.68439	9.38578	7.74913	M810	sp|P92519|M810_ARATH Uncharacterized mitochondrial protein AtMg00810 OS=Arabidopsis thaliana OX=3702 GN=AtMg00810 PE=4 SV=1	PREDICTED: nuclear cap-binding protein subunit 1-like [Pyrus x bretschneideri]	GO:0005739	Molecular Function: binding (GO:0005488);;	General function prediction only	--	--	--	--	--	--
CSS0004983.1	0.157689	0.120143	0.177039	0.345611	0.553903	0.38591	0.683484	0.643484	0.682557	0.335524	0.326987	0.465517	--	--	unnamed protein product [Coffea canephora]	--	--	--	C1-like domain	K17609	nucleoredoxin [EC:1.8.1.8]	--	--	--
CSS0044079.1	0.431603	3.14652	3.05882	4.13955	4.59353	8.96789	1.55432	3.07954	2.83991	0.909222	0.307561	2.84742	APC13	sp|Q8L981|APC13_ARATH Anaphase-promoting complex subunit 13 OS=Arabidopsis thaliana OX=3702 GN=APC13 PE=1 SV=1	hypothetical protein POPTR_0011s07210g [Populus trichocarpa]	GO:0007049; GO:0051301; GO:0010229; GO:0048827; GO:0010152; GO:0061614; GO:0070979; GO:0005680	Cellular Component: anaphase-promoting complex (GO:0005680);; Biological Process: photomorphogenesis (GO:0009640);; Biological Process: embryo development ending in seed dormancy (GO:0009793);; Biological Process: seed germination (GO:0009845);; Biological Process: regulation of flower development (GO:0009909);; Biological Process: meristem structural organization (GO:0009933);; Biological Proces…	--	--	K12456	anaphase-promoting complex subunit 13	--	--	--
CSS0023123.1	3.77681	3.50845	3.14091	2.51898	2.76204	3.6693	2.71932	3.24714	2.22751	1.33798	1.66787	1.77417	PPR85	sp|Q0WQW5|PPR85_ARATH Pentatricopeptide repeat-containing protein At1g59720, chloroplastic/mitochondrial OS=Arabidopsis thaliana OX=3702 GN=PCMP-H51 PE=1 SV=2	PREDICTED: pentatricopeptide repeat-containing protein At4g21065 [Vitis vinifera]	GO:0004519; GO:0008270; GO:0016556; GO:0006397; GO:0009451; GO:0009507; GO:0043231; GO:0005739	--	General function prediction only	PPR repeat family	K17710	pentatricopeptide repeat domain-containing protein 1	--	--	--
CSS0026938.1	21.6924	49.0853	38.8477	22.0776	31.7561	20.6653	37.4222	66.0293	57.5763	13.0646	18.7691	16.2403	RFS2	sp|Q94A08|RFS2_ARATH Probable galactinol--sucrose galactosyltransferase 2 OS=Arabidopsis thaliana OX=3702 GN=RFS2 PE=2 SV=2	hypothetical protein L484_018010 [Morus notabilis]	GO:0052692; GO:0016757; GO:0034484; GO:0080167; GO:0006979; GO:0009506	Cellular Component: plasmodesma (GO:0009506);; Biological Process: raffinose catabolic process (GO:0034484);; Molecular Function: raffinose alpha-galactosidase activity (GO:0052692);; Biological Process: response to karrikin (GO:0080167);;	--	Raffinose synthase or seed imbibition protein Sip1	K06617	raffinose synthase [EC:2.4.1.82]	--	--	--
CSS0035033.1	10.1143	13.2005	15.4828	4.51821	5.82796	3.73353	8.2493	7.10787	6.80476	5.9307	8.10659	7.36818	C94A1	sp|O81117|C94A1_VICSA Cytochrome P450 94A1 OS=Vicia sativa OX=3908 GN=CYP94A1 PE=2 SV=2	PREDICTED: cytochrome P450 94A1 [Sesamum indicum]	GO:0020037; GO:0005506; GO:0004497; GO:0016705; GO:0005789; GO:0016021	Molecular Function: iron ion binding (GO:0005506);; Molecular Function: electron transfer activity (GO:0009055);; Molecular Function: heme binding (GO:0020037);; Biological Process: oxidation-reduction process (GO:0055114);; Molecular Function: aromatase activity (GO:0070330);;	--	Cytochrome P450	K15402	fatty acid omega-hydroxylase [EC:1.14.-.-]	--	--	--
CSS0017586.1	1.35941	0.731958	0.413579	1.49525	2.01229	2.35961	1.75932	2.16846	1.81716	1.16131	1.02553	1.38066	--	--	P-loop containing nucleoside triphosphate hydrolases superfamily protein isoform 1 [Theobroma cacao]	--	--	Posttranslational modification, protein turnover, chaperones	--	K22530	ATPase family AAA domain-containing protein 1 [EC:3.6.1.-]	--	--	--
CSS0041240.1	11.5178	8.96159	5.57826	8.57046	8.19303	9.37437	9.00495	8.34481	7.92658	9.24605	11.7185	8.93462	--	--	PREDICTED: uncharacterized protein LOC100241527 [Vitis vinifera]	--	--	--	--	--	--	--	--	--
CSS0023888.1	1.42402	1.16032	1.16202	0.978633	0.785848	0.849012	1.06074	0.870769	1.47136	1.03331	1.19907	0.864875	TIM	sp|Q9UNS1|TIM_HUMAN Protein timeless homolog OS=Homo sapiens OX=9606 GN=TIMELESS PE=1 SV=2	PREDICTED: protein timeless homolog [Vitis vinifera]	GO:0003677; GO:0048754; GO:0044770; GO:0051301; GO:1904976; GO:0072719; GO:0006974; GO:0072711; GO:0007623; GO:0009582; GO:0006281; GO:0006260; GO:0000076; GO:0030324; GO:0002009; GO:0000122; GO:0045892; GO:2000781; GO:1905168; GO:0042752; GO:0043111; GO:0048478; GO:0000790; GO:0000228; GO:0005654; GO:0005634; GO:0031298; GO:0035861	--	Replication, recombination and repair	Timeless protein C terminal region	K03155	timeless	--	--	--
CSS0048785.1	37.6035	35.5974	25.5896	54.2176	56.3226	57.7248	37.359	36.3619	31.6831	50.1341	53.592	52.0137	SGPL	sp|Q9C509|SGPL_ARATH Sphingosine-1-phosphate lyase OS=Arabidopsis thaliana OX=3702 GN=DPL1 PE=1 SV=1	hypothetical protein JCGZ_17993 [Jatropha curcas]	GO:0016831; GO:0030170; GO:0008117; GO:0019752; GO:0030149; GO:0006665; GO:0005783; GO:0005789; GO:0016021	Cellular Component: endoplasmic reticulum (GO:0005783);; Biological Process: cellular amino acid metabolic process (GO:0006520);; Biological Process: fatty acid beta-oxidation (GO:0006635);; Biological Process: ER to Golgi vesicle-mediated transport (GO:0006888);; Molecular Function: sphinganine-1-phosphate aldolase activity (GO:0008117);; Biological Process: toxin catabolic process (GO:0009407);…	Amino acid transport and metabolism	Pyridoxal-dependent decarboxylase conserved domain	K01634	sphinganine-1-phosphate aldolase [EC:4.1.2.27]	--	--	--
CSS0030572.1	3.58758	3.30129	3.36673	3.4041	3.98332	4.10938	3.38149	2.7494	2.58462	4.50893	4.11024	4.26238	ETHE1	sp|Q9C8L4|ETHE1_ARATH Persulfide dioxygenase ETHE1 homolog, mitochondrial OS=Arabidopsis thaliana OX=3702 GN=GLY3 PE=1 SV=3	Hydroxyacylglutathione hydrolase 3, mitochondrial -like protein [Gossypium arboreum]	GO:0016788; GO:0046872; GO:0050313; GO:0009793; GO:0009960; GO:0006749; GO:0070813; GO:0048316; GO:0005739; GO:0005634	Molecular Function: hydroxyacylglutathione hydrolase activity (GO:0004416);; Cellular Component: mitochondrion (GO:0005739);; Biological Process: embryo development ending in seed dormancy (GO:0009793);; Biological Process: endosperm development (GO:0009960);; Biological Process: methylglyoxal catabolic process to D-lactate via S-lactoyl-glutathione (GO:0019243);; Molecular Function: sulfur dioxy…	General function prediction only	Metallo-beta-lactamase superfamily	K17725	sulfur dioxygenase [EC:1.13.11.18]	--	--	--
CSS0034872.1	8.73127	22.6506	18.5595	7.33022	19.7173	12.2735	13.4883	23.4233	6.52811	9.29302	22.6505	23.399	--	--	--	--	--	--	--	--	--	--	--	--
CSS0027870.1	0.833249	1.74208	0.916617	1.3597	0.777368	1.35494	1.19868	2.15302	0.857984	0.988334	0.440219	0.609609	C2D61	sp|Q93XX4|C2D61_ARATH C2 domain-containing protein At1g53590 OS=Arabidopsis thaliana OX=3702 GN=NTMC2T6.1 PE=1 SV=2	PREDICTED: C2 domain-containing protein At1g53590 isoform X1 [Vitis vinifera]	GO:0008289; GO:0006869; GO:0016021; GO:0005886; GO:0005773	--	General function prediction only	C2 domain	K19938	rabphilin-3A	--	--	--
CSS0001065.1	1.33281	1.1838	1.10008	0.8577	1.13165	1.16857	0.868564	1.48436	0.964333	1.0881	0.673345	0.633911	PP230	sp|Q9LUD6|PP230_ARATH Pentatricopeptide repeat-containing protein At3g14580, mitochondrial OS=Arabidopsis thaliana OX=3702 GN=At3g14580 PE=2 SV=1	unnamed protein product [Coffea canephora]	GO:0005739	--	General function prediction only	PPR repeat family	K17710	pentatricopeptide repeat domain-containing protein 1	--	--	--
CSS0009325.3	10.8687	22.8782	20.0287	18.8877	18.4244	24.4044	14.6417	20.5171	17.6047	41.1564	27.45	33.3937	PMTL	sp|Q94II3|PMTL_ARATH Probable methyltransferase PMT21 OS=Arabidopsis thaliana OX=3702 GN=ERD3 PE=2 SV=1	PREDICTED: probable methyltransferase PMT20 [Vitis vinifera]	GO:0008168; GO:0032259; GO:0005737; GO:0005789; GO:0005768; GO:0005794; GO:0000138; GO:0016021; GO:0005802	Cellular Component: endosome (GO:0005768);; Cellular Component: Golgi apparatus (GO:0005794);; Cellular Component: trans-Golgi network (GO:0005802);; Molecular Function: methyltransferase activity (GO:0008168);; Biological Process: response to desiccation (GO:0009269);; Biological Process: response to cold (GO:0009409);; Biological Process: response to salt stress (GO:0009651);; Biological Proces…	--	Putative S-adenosyl-L-methionine-dependent methyltransferase	K23872	putative homogalacturonan methyltransferase [EC:2.1.1.-]	--	--	--
CSS0015329.1	8.41061	5.00429	2.22246	9.87624	9.8435	9.8425	5.49587	7.90779	10.6859	10.2627	10.3017	9.53299	ARF2A	sp|Q2LAJ3|ARF2A_SOLLC Auxin response factor 2A OS=Solanum lycopersicum OX=4081 GN=ARF2A PE=1 SV=1	BnaC04g18710D [Brassica napus]	GO:0003677; GO:0046982; GO:0042803; GO:0009734; GO:0009835; GO:0009836; GO:0009911; GO:0006355; GO:0005634	Molecular Function: binding (GO:0005488);; Biological Process: transcription, DNA-templated (GO:0006351);; Biological Process: response to hormone (GO:0009725);; Biological Process: flower development (GO:0009908);; Biological Process: animal organ development (GO:0048513);; Biological Process: regulation of cellular process (GO:0050794);;	--	AUX/IAA family	K14486	auxin response factor	AUX/IAA	TR	--
CSS0017300.1	2.72097	5.54832	7.84855	0.403102	0.876661	0.552742	5.72289	3.58934	2.8631	0.934376	2.23538	2.57436	MSL10	sp|Q9LYG9|MSL10_ARATH Mechanosensitive ion channel protein 10 OS=Arabidopsis thaliana OX=3702 GN=MSL10 PE=1 SV=1	unnamed protein product [Coffea canephora]	GO:0008381; GO:0006820; GO:0050982; GO:0010150; GO:0097468; GO:0016021; GO:0005886	Cellular Component: membrane (GO:0016020);; Biological Process: transmembrane transport (GO:0055085);;	Cell wall/membrane/envelope biogenesis	Mechanosensitive ion channel	K22048	mechanosensitive ion channel protein 4/5/6/7/8/9/10	--	--	--
CSS0042451.2	42.822	35.498	27.7763	68.7951	77.4012	84.3097	61.6398	74.7356	63.9357	55.0731	46.6958	49.0079	CDKF4	sp|Q6Z8C8|CDKF4_ORYSJ Cyclin-dependent kinase F-4 OS=Oryza sativa subsp. japonica OX=39947 GN=CDKF-4 PE=2 SV=1	PREDICTED: cyclin-dependent kinase F-4 [Vitis vinifera]	GO:0005524; GO:0004693; GO:0004674; GO:0008353; GO:0035556; GO:0010468; GO:0005737; GO:0005634	Molecular Function: protein serine/threonine kinase activity (GO:0004674);; Molecular Function: ATP binding (GO:0005524);; Biological Process: protein phosphorylation (GO:0006468);;	Signal transduction mechanisms	Protein kinase domain	K08829	male germ cell-associated kinase [EC:2.7.11.22]	--	--	CMGC_RCK
CSS0030393.1	25.1899	24.9229	27.8645	15.356	16.3525	11.2146	21.4718	33.3098	13.3766	17.004	17.3382	18.6836	PAM68	sp|O49668|PAM68_ARATH Protein PAM68, chloroplastic OS=Arabidopsis thaliana OX=3702 GN=PAM68 PE=1 SV=1	hypothetical protein MIMGU_mgv1a014159mg [Erythranthe guttata]	GO:0015979; GO:0009507; GO:0009535; GO:0016021; GO:0009523	Cellular Component: chloroplast (GO:0009507);; Biological Process: photosystem II assembly (GO:0010207);; Cellular Component: membrane (GO:0016020);; Biological Process: mRNA modification (GO:0016556);;	--	Protein of unknown function (DUF3464)	K06253	integrin binding sialoprotein	--	--	--
CSS0041908.1	44.8116	30.05	33.082	62.5836	63.2581	74.7235	42.8382	31.3113	42.1587	36.6163	44.574	47.0051	CREG2	sp|Q8IUH2|CREG2_HUMAN Protein CREG2 OS=Homo sapiens OX=9606 GN=CREG2 PE=1 SV=1	PREDICTED: protein CREG1 isoform X1 [Sesamum indicum]	GO:0048037; GO:0005783; GO:0005615; GO:0005794	Cellular Component: vacuole (GO:0005773);; Biological Process: phosphatidylinositol biosynthetic process (GO:0006661);; Molecular Function: FMN binding (GO:0010181);; Molecular Function: oxidoreductase activity (GO:0016491);; Biological Process: oxidation-reduction process (GO:0055114);;	Transcription	Pyridoxamine 5'-phosphate oxidase	K07226	heme iron utilization protein	--	--	--
CSS0001095.1	1.90798	2.25004	0.389873	2.8534	3.25925	3.8683	1.88163	4.33591	1.97664	1.92026	1.65567	1.66841	FTRC2	sp|P41349|FTRC2_SPIOL Ferredoxin-thioredoxin reductase catalytic chain, chloroplastic OS=Spinacia oleracea OX=3562 PE=2 SV=1	PREDICTED: ferredoxin-thioredoxin reductase catalytic chain, chloroplastic [Vitis vinifera]	GO:0051539; GO:0009055; GO:0103012; GO:0030385; GO:0046872; GO:0055114; GO:0009507	Molecular Function: oxidoreductase activity, acting on iron-sulfur proteins as donors (GO:0016730);; Biological Process: cellular carbohydrate metabolic process (GO:0044262);; Cellular Component: chloroplast part (GO:0044434);; Biological Process: carbohydrate metabolic process (GO:0044723);; Molecular Function: iron-sulfur cluster binding (GO:0051536);;	--	Ferredoxin thioredoxin reductase catalytic beta chain	K17892	ferredoxin-thioredoxin reductase catalytic chain [EC:1.8.7.2]	--	--	--
CSS0001676.1	1.22871	1.63813	0.57889	1.79656	2.00897	2.09554	1.80113	1.9761	1.26811	1.26489	1.42613	1.62882	PPR38	sp|P0C7Q7|PPR38_ARATH Putative pentatricopeptide repeat-containing protein At1g12700, mitochondrial OS=Arabidopsis thaliana OX=3702 GN=At1g12700 PE=3 SV=1	PREDICTED: pentatricopeptide repeat-containing protein At1g63330-like [Camelina sativa]	GO:0080156; GO:0005739	--	General function prediction only	PPR repeat family	K17710	pentatricopeptide repeat domain-containing protein 1	--	--	--
CSS0007032.1	1.41122	2.6995	0.463092	2.41957	2.59099	2.68966	2.78904	5.66857	3.76288	3.78299	1.74216	2.6103	AGO16	sp|Q6YSJ5|AGO16_ORYSJ Protein argonaute 16 OS=Oryza sativa subsp. japonica OX=39947 GN=AGO16 PE=2 SV=2	unnamed protein product [Vitis vinifera]	GO:0003676; GO:0031047	--	Translation, ribosomal structure and biogenesis	--	K11593	eukaryotic translation initiation factor 2C	--	--	--
CSS0035418.1	50.5627	42.2326	27.9518	59.2359	68.3596	58.8864	48.8856	37.5521	67.8612	59.5614	53.7757	46.9756	--	--	C2H2 and C2HC zinc fingers superfamily protein isoform 1 [Theobroma cacao]	--	Biological Process: mRNA splicing, via spliceosome (GO:0000398);; Molecular Function: RNA binding (GO:0003723);; Cellular Component: ribonucleoprotein complex (GO:0030529);; Cellular Component: nuclear part (GO:0044428);;	--	--	--	--	--	--	--
CSS0037271.1	16.1644	13.3862	11.1083	21.3772	21.1881	22.5037	16.731	18.9243	13.58	13.1972	14.3755	12.9322	RU1C	sp|F6HQ26|RU1C_VITVI U1 small nuclear ribonucleoprotein C OS=Vitis vinifera OX=29760 GN=VIT_07s0104g01170 PE=3 SV=1	hypothetical protein CICLE_v10022350mg [Citrus clementina]	GO:0003729; GO:0030627; GO:0030619; GO:0008270; GO:0000395; GO:0000387; GO:0000243; GO:0005685; GO:0071004	Cellular Component: commitment complex (GO:0000243);; Biological Process: spliceosomal snRNP assembly (GO:0000387);; Biological Process: mRNA 5'-splice site recognition (GO:0000395);; Molecular Function: mRNA binding (GO:0003729);; Cellular Component: U1 snRNP (GO:0005685);; Molecular Function: zinc ion binding (GO:0008270);; Molecular Function: U1 snRNA binding (GO:0030619);; Cellular Component:…	RNA processing and modification	U1 zinc finger	K11095	U1 small nuclear ribonucleoprotein C	--	--	--
CSS0003285.1	1.09155	0.991642	1.03727	2.712	3.09211	4.76868	2.23223	3.06394	3.58724	3.12274	3.17652	2.79563	BRN1L	sp|Q8LFS6|BRN1L_ARATH RNA-binding protein BRN1 OS=Arabidopsis thaliana OX=3702 GN=BRN1 PE=2 SV=1	PREDICTED: CUGBP Elav-like family member 6 [Vitis vinifera]	GO:0003729; GO:0003723; GO:0009908; GO:0006402; GO:0009626; GO:0080151; GO:2000028; GO:0005737; GO:0005829; GO:0005634; GO:1990904	Molecular Function: nucleotide binding (GO:0000166);; Molecular Function: RNA binding (GO:0003723);;	RNA processing and modification	RNA recognition motif. (a.k.a. RRM, RBD, or RNP domain)	K13207	CUG-BP- and ETR3-like factor	--	--	--
CSS0040430.1	44.9398	19.7156	8.99425	19.8497	15.9545	17.8589	12.1746	3.33522	9.03239	73.1806	46.4632	28.1462	NQRED	sp|Q9I4V0|NQRED_PSEAE NADH:quinone reductase OS=Pseudomonas aeruginosa (strain ATCC 15692 / DSM 22644 / CIP 104116 / JCM 14847 / LMG 12228 / 1C / PRS 101 / PAO1) OX=208964 GN=PA1024 PE=1 SV=1	Aldolase-type TIM barrel family protein isoform 1 [Theobroma cacao]	GO:0050136; GO:0018580; GO:0000166; GO:0016491; GO:0055114	Molecular Function: IMP dehydrogenase activity (GO:0003938);; Cellular Component: mitochondrion (GO:0005739);; Cellular Component: cytosol (GO:0005829);; Biological Process: response to symbiotic fungus (GO:0009610);; Molecular Function: oxidoreductase activity, acting on single donors with incorporation of molecular oxygen, incorporation of two atoms of oxygen (GO:0016702);; Molecular Function: …	--	Nitronate monooxygenase	K00459	nitronate monooxygenase [EC:1.13.12.16]	--	--	--
CSS0040862.1	3.12937	0.237882	0.174953	0.229427	0.351918	1.14834	1.87356	1.42706	2.4467	1.47812	0.481058	0.732562	UGT2	sp|F8WKW1|UGT2_GARJA 7-deoxyloganetin glucosyltransferase OS=Gardenia jasminoides OX=114476 GN=UGT85A24 PE=1 SV=1	PREDICTED: 7-deoxyloganetin glucosyltransferase-like [Populus euphratica]	GO:0035251	Biological Process: metabolic process (GO:0008152);; Molecular Function: anthocyanidin 3-O-glucosyltransferase activity (GO:0047213);;	--	UDP-glucoronosyl and UDP-glucosyl transferase	K21374	7-deoxyloganetin glucosyltransferase [EC:2.4.1.324]	--	--	--
CSS0013552.1	1.87269	1.34785	1.47115	4.34759	2.11968	2.80412	1.43781	0.521557	0.881314	2.4212	4.93355	3.32151	CSK2P	sp|O64816|CSK2P_ARATH Casein kinase II subunit alpha-4, chloroplastic OS=Arabidopsis thaliana OX=3702 GN=CKA4 PE=2 SV=1	hypothetical protein EUGRSUZ_I00713 [Eucalyptus grandis]	GO:0005524; GO:0016301; GO:0004674; GO:0071215; GO:0010019; GO:0010187; GO:0018105; GO:0018107; GO:0051726; GO:0040008; GO:2000028; GO:0009507; GO:0005829; GO:0005634; GO:0005956	Molecular Function: protein kinase activity (GO:0004672);; Molecular Function: ATP binding (GO:0005524);; Biological Process: protein phosphorylation (GO:0006468);; Biological Process: response to radiation (GO:0009314);; Biological Process: cellular response to stimulus (GO:0051716);;	--	--	K03097	casein kinase II subunit alpha [EC:2.7.11.1]	--	--	--
CSS0014097.1	0.022545	0.066205	0.013418	0.02474	0.049191	0.024883	0.085956	0.097486	0.144187	0.238004	0.022191	0.128601	UGT2	sp|F8WKW1|UGT2_GARJA 7-deoxyloganetin glucosyltransferase OS=Gardenia jasminoides OX=114476 GN=UGT85A24 PE=1 SV=1	UDP-glucosyl transferase 85A2 [Theobroma cacao]	GO:0035251	Biological Process: metabolic process (GO:0008152);; Molecular Function: trans-zeatin O-beta-D-glucosyltransferase activity (GO:0050403);; Molecular Function: cis-zeatin O-beta-D-glucosyltransferase activity (GO:0050502);;	--	UDP-glucoronosyl and UDP-glucosyl transferase	K21374	7-deoxyloganetin glucosyltransferase [EC:2.4.1.324]	--	--	--
CSS0014971.1	36.6167	38.2793	32.8966	26.0382	25.5261	25.0301	25.267	24.8225	20.1943	29.7544	31.5299	29.5968	DNJA6	sp|Q9SJZ7|DNJA6_ARATH Chaperone protein dnaJ A6, chloroplastic OS=Arabidopsis thaliana OX=3702 GN=DJA6 PE=2 SV=2	unnamed protein product [Coffea canephora]	GO:0005524; GO:0031072; GO:0046872; GO:0051082; GO:0051085; GO:0042026; GO:0009408; GO:0009507; GO:0009941; GO:0009535; GO:0005737; GO:0005773	Molecular Function: ATP binding (GO:0005524);; Biological Process: protein folding (GO:0006457);; Biological Process: response to heat (GO:0009408);; Molecular Function: heat shock protein binding (GO:0031072);; Molecular Function: metal ion binding (GO:0046872);; Molecular Function: unfolded protein binding (GO:0051082);;	Posttranslational modification, protein turnover, chaperones	DnaJ C terminal domain	K03686	molecular chaperone DnaJ	--	--	--
CSS0049239.1	0.702785	1.76496	1.17869	1.54249	1.72493	1.73043	1.64788	1.75401	1.17864	1.40884	1.12182	1.25966	CLV1	sp|Q9SYQ8|CLV1_ARATH Receptor protein kinase CLAVATA1 OS=Arabidopsis thaliana OX=3702 GN=CLV1 PE=1 SV=3	Leucine-rich receptor-like protein kinase family protein [Theobroma cacao]	GO:0005524; GO:0043621; GO:0004674; GO:0033612; GO:0030154; GO:0009755; GO:0007275; GO:0036289; GO:0009934; GO:0016021; GO:0016020; GO:0000325; GO:0005886; GO:0009506	Biological Process: MAPK cascade (GO:0000165);; Molecular Function: protein serine/threonine kinase activity (GO:0004674);; Biological Process: protein phosphorylation (GO:0006468);; Biological Process: regulation of signal transduction (GO:0009966);; Cellular Component: membrane (GO:0016020);; Molecular Function: oxidoreductase activity (GO:0016491);; Biological Process: developmental process (G…	--	Leucine Rich repeats (2 copies)	K13420	LRR receptor-like serine/threonine-protein kinase FLS2 [EC:2.7.11.1]	--	--	--
CSS0049087.1	4.66057	2.1059	4.00517	1.11363	1.46395	1.07901	1.72714	6.55375	4.84445	3.82099	4.59026	1.96239	--	--	--	--	--	--	--	--	--	--	--	--
CSS0046531.1	6.14944	5.5948	2.20764	8.86782	8.86603	7.95016	8.84759	3.78967	8.51489	6.37232	5.6471	6.67822	SNX16	sp|P57768|SNX16_HUMAN Sorting nexin-16 OS=Homo sapiens OX=9606 GN=SNX16 PE=1 SV=2	PREDICTED: uncharacterized protein LOC100243006 [Vitis vinifera]	GO:0042802; GO:0035091; GO:0045022; GO:0008333; GO:0006622; GO:0005829; GO:0005769; GO:0031901; GO:0031313; GO:0043231; GO:0005770; GO:0031902; GO:0005764	--	--	PXA domain	K17925	sorting nexin-13	--	--	--
CSS0010252.1	3.383	2.85312	1.85758	6.78073	6.1706	5.10288	2.14186	3.13259	4.7045	4.83354	1.32493	2.14865	WDL7	sp|Q67Y69|WDL7_ARATH Protein WVD2-like 7 OS=Arabidopsis thaliana OX=3702 GN=WDL7 PE=2 SV=1	unnamed protein product [Coffea canephora]	GO:0005737; GO:0005874	--	--	--	--	--	--	--	--
[truncated: 28,317 more rows]
