# Supplementary material for: Metabolic Rewiring in Tea Plants in Response to Gray Blight Disease Unveiled by Multi-Omics Analysis
Source: Metabolites. 2023 Nov 1;13(11):1122. doi: 10.3390/metabo13111122 (PMC10672999; doi:10.3390/metabo13111122)
Supplement: Supplementary file 1 [file metabolites-13-01122-s001.zip › Table S4 KEGG enrichment analysis.xlsx]

## Sheet: 1dpi_KEGG_up
Term Name	GeneHitsInSelectedSet	AllGenesInSelectedSet	GeneHitsInBackground	AllGenesInBackground	p-value	enrichFactor	GeneListInSelectedSets
00940 Phenylpropanoid biosynthesis	93	2846	198	18821	0	3.10617	[CSS0016008.1, CSS0003013.1, CSS0012600.1, CSS0039867.1, CSS0006766.1, CSS0002737.1, CSS0045701.1, CSS0016696.2, CSS0012876.1, CSS0031453.1, CSS0028286.1, CSS0048281.1, CSS0045180.1, CSS0050111.1, CSS0034556.1, CSS0029397.1, CSS0009155.1, CSS0023837.1, CSS0033782.1, CSS0018870.1, CSS0033573.1, CSS0003991.1, CSS0006069.1, CSS0043823.1, CSS0029155.1, CSS0002667.1, CSS0043634.1, CSS0033830.1, CSS004…
00270 Cysteine and methionine metabolism	66	2846	218	18821	9.43281e-09	2.00214	[CSS0034452.1, CSS0019924.1, CSS0036801.1, CSS0034207.1, CSS0046683.1, CSS0022476.1, CSS0002067.1, CSS0033055.1, CSS0016581.1, CSS0002633.1, CSS0047612.1, CSS0033366.1, CSS0026600.1, CSS0016973.1, CSS0010476.1, CSS0020966.1, CSS0040947.1, CSS0040557.1, CSS0000946.1, CSS0036208.1, CSS0045569.1, CSS0041645.1, CSS0009676.1, CSS0044312.1, CSS0009560.1, CSS0034064.2, CSS0021419.1, CSS0019014.1, CSS003…
00945 Stilbenoid, diarylheptanoid and gingerol biosynthesis	22	2846	41	18821	1.07951e-08	3.54851	[CSS0012600.1, CSS0019978.1, CSS0006069.1, CSS0002737.1, CSS0015915.1, CSS0012876.1, CSS0002667.1, CSS0004270.1, CSS0031453.1, CSS0009318.1, CSS0005999.1, CSS0047836.1, CSS0028496.1, CSS0010398.1, CSS0002506.1, CSS0003562.1, CSS0047091.1, CSS0027934.1, CSS0014383.1, CSS0004718.1, CSS0038786.1, CSS0042802.1]
00520 Amino sugar and nucleotide sugar metabolism	54	2846	173	18821	6.61109e-08	2.06422	[CSS0039842.1, CSS0003034.1, CSS0039134.1, CSS0008612.1, CSS0021007.1, CSS0016130.1, CSS0025539.1, CSS0042718.1, CSS0019523.1, CSS0022914.1, CSS0030724.1, CSS0049804.1, CSS0014335.1, CSS0034771.1, CSS0026170.1, CSS0033298.1, CSS0043285.1, CSS0022545.1, CSS0035419.1, CSS0014986.1, CSS0038774.1, CSS0024960.1, CSS0022637.1, CSS0048952.1, CSS0025388.1, CSS0010924.1, CSS0050386.1, CSS0033764.1, CSS002…
00360 Phenylalanine metabolism	30	2846	74	18821	1.04526e-07	2.681	[CSS0018080.1, CSS0049086.1, CSS0048281.1, CSS0033234.1, CSS0034582.1, CSS0044300.1, CSS0030990.1, CSS0031565.1, CSS0010367.1, CSS0018870.1, CSS0010272.1, CSS0008065.1, CSS0003079.1, CSS0042622.1, CSS0045477.1, CSS0021970.1, CSS0017064.1, CSS0019452.1, CSS0001442.1, CSS0021907.1, CSS0012700.1, CSS0042729.1, CSS0035592.1, CSS0037406.1, CSS0004880.1, CSS0041167.1, CSS0042615.1, CSS0016687.1, CSS002…
00941 Flavonoid biosynthesis	32	2846	83	18821	1.60191e-07	2.54964	[CSS0030176.1, CSS0012600.1, CSS0023458.1, CSS0002737.1, CSS0015915.1, CSS0012876.1, CSS0004270.1, CSS0031453.1, CSS0011196.1, CSS0046529.1, CSS0030597.1, CSS0014383.1, CSS0004718.1, CSS0015529.1, CSS0019978.1, CSS0034690.1, CSS0006069.1, CSS0006273.1, CSS0002667.1, CSS0009318.1, CSS0009063.1, CSS0005999.1, CSS0047836.1, CSS0048905.1, CSS0028496.1, CSS0010398.1, CSS0002506.1, CSS0003562.1, CSS004…
00500 Starch and sucrose metabolism	65	2846	230	18821	2.14739e-07	1.86893	[CSS0009951.1, CSS0032814.1, CSS0013009.1, CSS0016696.2, CSS0000342.1, CSS0019691.1, CSS0029397.1, CSS0024528.1, CSS0021198.1, CSS0048575.1, CSS0026103.1, CSS0025936.1, CSS0008297.1, CSS0017609.1, CSS0050124.1, CSS0033830.1, CSS0014335.1, CSS0033458.1, CSS0029577.1, CSS0007488.1, CSS0005740.1, CSS0050005.1, CSS0001034.1, CSS0043010.1, CSS0015696.1, CSS0015577.1, CSS0035419.1, CSS0028186.1, CSS000…
00350 Tyrosine metabolism	29	2846	74	18821	4.01417e-07	2.59164	[CSS0018080.1, CSS0049086.1, CSS0036883.1, CSS0033234.1, CSS0034582.1, CSS0011476.1, CSS0044300.1, CSS0031565.1, CSS0010272.1, CSS0007892.1, CSS0039694.1, CSS0008065.1, CSS0003079.1, CSS0003418.1, CSS0042622.1, CSS0045477.1, CSS0021970.1, CSS0017064.1, CSS0019452.1, CSS0021907.1, CSS0042729.1, CSS0007230.1, CSS0035592.1, CSS0009949.1, CSS0037406.1, CSS0004880.1, CSS0041167.1, CSS0042615.1, CSS001…
00400 Phenylalanine, tyrosine and tryptophan biosynthesis	27	2846	72	18821	2.7369e-06	2.47993	[CSS0006477.1, CSS0024356.1, CSS0025729.1, CSS0024860.1, CSS0010657.1, CSS0031565.1, CSS0009709.1, CSS0007188.1, CSS0015872.1, CSS0027964.1, CSS0003079.1, CSS0045477.1, CSS0042855.1, CSS0017064.1, CSS0019452.1, CSS0027999.1, CSS0007556.1, CSS0037153.1, CSS0049703.1, CSS0023512.1, CSS0038320.1, CSS0009924.1, CSS0037406.1, CSS0041167.1, CSS0042615.1, CSS0016053.1, CSS0030581.1]
00511 Other glycan degradation	25	2846	70	18821	1.71013e-05	2.36184	[CSS0043562.1, CSS0046101.1, CSS0048554.2, CSS0027338.1, CSS0009203.1, CSS0048324.1, CSS0013504.1, CSS0050321.1, CSS0025637.1, CSS0011117.1, CSS0032697.1, CSS0011954.1, CSS0003341.1, CSS0028179.1, CSS0036575.1, CSS0040792.1, CSS0017520.1, CSS0045964.1, CSS0001426.1, CSS0001976.1, CSS0025393.1, CSS0005603.1, CSS0035439.1, CSS0018845.1, CSS0041185.1]
00052 Galactose metabolism	37	2846	126	18821	3.35034e-05	1.94195	[CSS0038774.1, CSS0043562.1, CSS0046101.1, CSS0006516.1, CSS0002256.1, CSS0048554.2, CSS0027338.1, CSS0013504.1, CSS0050321.1, CSS0025637.1, CSS0025264.1, CSS0032697.1, CSS0028700.1, CSS0011954.1, CSS0005980.1, CSS0043423.1, CSS0009419.1, CSS0022914.1, CSS0028179.1, CSS0036575.1, CSS0040792.1, CSS0014911.1, CSS0028389.1, CSS0043340.1, CSS0017609.1, CSS0014335.1, CSS0024518.1, CSS0001976.1, CSS002…
00260 Glycine, serine and threonine metabolism	34	2846	113	18821	3.96996e-05	1.98979	[CSS0007604.1, CSS0003534.1, CSS0045995.1, CSS0050037.1, CSS0011386.1, CSS0017684.1, CSS0007609.1, CSS0046920.1, CSS0046683.1, CSS0018527.1, CSS0030954.1, CSS0020353.1, CSS0010272.1, CSS0047612.1, CSS0042496.1, CSS0008065.1, CSS0026600.1, CSS0009690.1, CSS0042751.2, CSS0007805.1, CSS0016973.1, CSS0000561.1, CSS0040557.1, CSS0030222.1, CSS0000946.1, CSS0021907.1, CSS0035978.1, CSS0042729.1, CSS002…
00630 Glyoxylate and dicarboxylate metabolism	41	2846	147	18821	4.8841e-05	1.84448	[CSS0038044.1, CSS0045242.1, CSS0034978.1, CSS0026640.1, CSS0035291.1, CSS0015879.1, CSS0007604.1, CSS0019948.1, CSS0042726.2, CSS0009893.1, CSS0000979.1, CSS0021734.1, CSS0017684.1, CSS0032102.1, CSS0007609.1, CSS0009220.1, CSS0008505.1, CSS0042669.1, CSS0040759.1, CSS0016332.1, CSS0028934.1, CSS0047539.1, CSS0004924.2, CSS0020353.1, CSS0042222.1, CSS0007805.1, CSS0016953.1, CSS0029572.1, CSS003…
00960 Tropane, piperidine and pyridine alkaloid biosynthesis	16	2846	40	18821	0.000119169	2.64526	[CSS0017064.1, CSS0019452.1, CSS0028763.1, CSS0043875.1, CSS0021907.1, CSS0042729.1, CSS0031565.1, CSS0027323.1, CSS0037406.1, CSS0010272.1, CSS0004880.1, CSS0041167.1, CSS0042615.1, CSS0008065.1, CSS0003079.1, CSS0045477.1]
00950 Isoquinoline alkaloid biosynthesis	23	2846	69	18821	0.000124997	2.20438	[CSS0021970.1, CSS0018080.1, CSS0017064.1, CSS0036570.1, CSS0024261.1, CSS0019452.1, CSS0001622.1, CSS0045588.1, CSS0021907.1, CSS0032688.1, CSS0044300.1, CSS0042729.1, CSS0031565.1, CSS0035592.1, CSS0011049.1, CSS0037406.1, CSS0010272.1, CSS0004880.1, CSS0041167.1, CSS0042615.1, CSS0008065.1, CSS0003079.1, CSS0045477.1]
00531 Glycosaminoglycan degradation	20	2846	57	18821	0.000153781	2.3204	[CSS0043562.1, CSS0046101.1, CSS0048554.2, CSS0027338.1, CSS0013504.1, CSS0050321.1, CSS0025637.1, CSS0032697.1, CSS0001976.1, CSS0027617.1, CSS0011954.1, CSS0033963.1, CSS0020503.1, CSS0025393.1, CSS0005603.1, CSS0028179.1, CSS0036575.1, CSS0040792.1, CSS0018845.1, CSS0041185.1]
00410 beta-Alanine metabolism	21	2846	62	18821	0.000188122	2.23993	[CSS0049086.1, CSS0020181.1, CSS0006715.1, CSS0009402.1, CSS0034582.1, CSS0046920.1, CSS0031637.1, CSS0021907.1, CSS0049947.1, CSS0005588.1, CSS0022890.1, CSS0042729.1, CSS0042449.1, CSS0002135.1, CSS0009750.1, CSS0010272.1, CSS0004880.1, CSS0016687.1, CSS0001562.1, CSS0008065.1, CSS0005666.1]
00604 Glycosphingolipid biosynthesis - ganglio series	17	2846	49	18821	0.000547382	2.29436	[CSS0043562.1, CSS0046101.1, CSS0048554.2, CSS0027338.1, CSS0013504.1, CSS0050321.1, CSS0025637.1, CSS0032697.1, CSS0001976.1, CSS0011954.1, CSS0025393.1, CSS0005603.1, CSS0028179.1, CSS0036575.1, CSS0040792.1, CSS0018845.1, CSS0041185.1]
00040 Pentose and glucuronate interconversions	23	2846	82	18821	0.00190612	1.85491	[CSS0001081.1, CSS0036591.1, CSS0001125.1, CSS0029913.1, CSS0027191.1, CSS0028582.1, CSS0045530.1, CSS0031206.1, CSS0025482.1, CSS0004003.1, CSS0036004.1, CSS0024539.1, CSS0036537.1, CSS0002317.1, CSS0005980.1, CSS0017976.1, CSS0001579.1, CSS0048030.1, CSS0041373.1, CSS0048921.1, CSS0031309.1, CSS0025587.1, CSS0028389.1]
00280 Valine, leucine and isoleucine degradation	20	2846	68	18821	0.00197792	1.94504	[CSS0038044.1, CSS0009690.1, CSS0039624.1, CSS0036801.1, CSS0050037.1, CSS0000979.1, CSS0040557.1, CSS0030222.1, CSS0000946.1, CSS0017684.1, CSS0013925.1, CSS0046920.1, CSS0005588.1, CSS0016581.1, CSS0024573.1, CSS0012119.1, CSS0019014.1, CSS0010872.1, CSS0026671.1, CSS0005666.1]
00071 Fatty acid degradation	19	2846	66	18821	0.00330933	1.90378	[CSS0038044.1, CSS0023459.1, CSS0044727.1, CSS0002726.1, CSS0032763.1, CSS0039629.1, CSS0000979.1, CSS0020016.1, CSS0010933.1, CSS0028267.1, CSS0046920.1, CSS0049947.1, CSS0029260.1, CSS0005118.1, CSS0009750.1, CSS0032028.1, CSS0005243.1, CSS0039694.1, CSS0013656.1]
00053 Ascorbate and aldarate metabolism	20	2846	71	18821	0.0034575	1.86286	[CSS0039134.1, CSS0013963.1, CSS0049574.1, CSS0015365.1, CSS0037353.1, CSS0026171.1, CSS0048339.1, CSS0038473.1, CSS0046920.1, CSS0006643.2, CSS0005980.1, CSS0046036.1, CSS0027614.1, CSS0019523.1, CSS0027783.1, CSS0010284.1, CSS0032248.1, CSS0034886.1, CSS0008033.1, CSS0031309.1]
00600 Sphingolipid metabolism	22	2846	87	18821	0.00905786	1.67229	[CSS0043562.1, CSS0017520.1, CSS0046101.1, CSS0048554.2, CSS0027338.1, CSS0013504.1, CSS0050321.1, CSS0025637.1, CSS0025264.1, CSS0032697.1, CSS0001976.1, CSS0028700.1, CSS0011954.1, CSS0043423.1, CSS0009419.1, CSS0025393.1, CSS0005603.1, CSS0028179.1, CSS0036575.1, CSS0040792.1, CSS0018845.1, CSS0041185.1]
00565 Ether lipid metabolism	12	2846	39	18821	0.0102265	2.03481	[CSS0040331.1, CSS0036899.2, CSS0020584.1, CSS0043277.1, CSS0031553.1, CSS0010848.1, CSS0015936.1, CSS0031783.1, CSS0000847.1, CSS0038591.1, CSS0044316.1, CSS0038521.1]
00051 Fructose and mannose metabolism	19	2846	73	18821	0.0107038	1.72123	[CSS0003035.1, CSS0039842.1, CSS0027484.1, CSS0020933.1, CSS0023969.1, CSS0030606.1, CSS0010949.1, CSS0000332.1, CSS0016130.1, CSS0004485.1, CSS0040200.1, CSS0033764.1, CSS0025539.1, CSS0028401.1, CSS0017591.1, CSS0019857.1, CSS0037862.1, CSS0041373.1, CSS0001546.1]
00905 Brassinosteroid biosynthesis	9	2846	26	18821	0.0111075	2.28916	[CSS0020543.1, CSS0032333.1, CSS0030419.1, CSS0014427.1, CSS0026179.1, CSS0023665.1, CSS0042188.1, CSS0048106.1, CSS0038351.1]
00592 alpha-Linolenic acid metabolism	19	2846	76	18821	0.0164673	1.65329	[CSS0003548.1, CSS0009278.1, CSS0009039.1, CSS0037945.1, CSS0004854.1, CSS0015936.1, CSS0006280.1, CSS0008148.1, CSS0020016.1, CSS0050421.1, CSS0043714.1, CSS0035390.1, CSS0027418.1, CSS0049947.1, CSS0010848.1, CSS0009750.1, CSS0000847.1, CSS0039694.1, CSS0030732.1]
00603 Glycosphingolipid biosynthesis - globo and isoglobo series	6	2846	15	18821	0.0174187	2.64526	[CSS0028700.1, CSS0043423.1, CSS0009419.1, CSS0012129.1, CSS0025264.1, CSS0001834.1]
00620 Pyruvate metabolism	32	2846	147	18821	0.0194935	1.4396	[CSS0038044.1, CSS0017510.1, CSS0042052.3, CSS0010044.1, CSS0009991.1, CSS0000979.1, CSS0003578.1, CSS0007940.1, CSS0017684.1, CSS0002008.1, CSS0046920.1, CSS0016332.1, CSS0002082.1, CSS0004165.1, CSS0039694.1, CSS0044860.1, CSS0024023.1, CSS0049869.1, CSS0016953.1, CSS0029572.1, CSS0040947.1, CSS0030222.1, CSS0050331.1, CSS0029343.1, CSS0045396.1, CSS0044315.1, CSS0049726.1, CSS0023302.1, CSS004…
00010 Glycolysis / Gluconeogenesis	37	2846	175	18821	0.0198814	1.39821	[CSS0003035.1, CSS0049086.1, CSS0027484.1, CSS0042052.3, CSS0010949.1, CSS0011386.1, CSS0017684.1, CSS0034582.1, CSS0046920.1, CSS0016332.1, CSS0002082.1, CSS0017591.1, CSS0018527.1, CSS0020352.1, CSS0007620.1, CSS0039694.1, CSS0042496.1, CSS0049869.1, CSS0032053.1, CSS0042751.2, CSS0016953.1, CSS0014335.1, CSS0000332.1, CSS0030222.1, CSS0031023.1, CSS0050331.1, CSS0023302.1, CSS0025683.1, CSS002…
00062 Fatty acid elongation	10	2846	33	18821	0.0204329	2.00398	[CSS0038850.1, CSS0009628.1, CSS0044715.1, CSS0030456.1, CSS0033108.1, CSS0032944.1, CSS0037394.1, CSS0031750.1, CSS0014846.1, CSS0008064.1]
00073 Cutin, suberine and wax biosynthesis	12	2846	43	18821	0.0225411	1.84553	[CSS0031581.1, CSS0029035.1, CSS0029260.1, CSS0049543.1, CSS0048010.2, CSS0002726.1, CSS0032763.1, CSS0027546.1, CSS0010838.1, CSS0036698.1, CSS0044830.1, CSS0013656.1]
00965 Betalain biosynthesis	5	2846	12	18821	0.0246701	2.75548	[CSS0021970.1, CSS0018080.1, CSS0044300.1, CSS0035592.1, CSS0045515.1]
04626 Plant-pathogen interaction	254	2846	1512	18821	0.032578	1.11094	[CSS0043081.1, CSS0004836.1, CSS0029581.1, CSS0003577.1, CSS0049960.1, CSS0043661.1, CSS0033403.1, CSS0039571.1, CSS0029724.3, CSS0019881.1, CSS0035162.1, CSS0010138.1, CSS0043465.1, CSS0006112.1, CSS0028766.1, CSS0029096.1, CSS0048095.1, CSS0004124.1, CSS0031852.1, CSS0001988.1, CSS0038180.1, CSS0008896.1, CSS0030458.1, CSS0023571.1, CSS0012696.1, CSS0009489.1, CSS0043611.1, CSS0014250.1, CSS000…
00460 Cyanoamino acid metabolism	14	2846	56	18821	0.0361953	1.65329	[CSS0025629.1, CSS0007805.1, CSS0016696.2, CSS0033830.1, CSS0014242.1, CSS0029397.1, CSS0025613.1, CSS0022514.1, CSS0023294.1, CSS0030713.2, CSS0027967.1, CSS0019592.1, CSS0015114.1, CSS0019993.1]
00380 Tryptophan metabolism	18	2846	77	18821	0.0363455	1.54593	[CSS0021970.1, CSS0038044.1, CSS0018080.1, CSS0035291.1, CSS0048493.1, CSS0000979.1, CSS0030222.1, CSS0017684.1, CSS0028267.1, CSS0008505.1, CSS0046920.1, CSS0026273.1, CSS0044300.1, CSS0021419.1, CSS0035592.1, CSS0032028.1, CSS0008867.1, CSS0039820.1]
00770 Pantothenate and CoA biosynthesis	12	2846	47	18821	0.0433446	1.68846	[CSS0020181.1, CSS0016581.1, CSS0006715.1, CSS0022890.1, CSS0019958.1, CSS0036801.1, CSS0042449.1, CSS0002135.1, CSS0032365.1, CSS0026671.1, CSS0001562.1, CSS0009402.1]
00710 Carbon fixation in photosynthetic organisms	26	2846	123	18821	0.0451732	1.3979	[CSS0027484.1, CSS0010044.1, CSS0010949.1, CSS0003578.1, CSS0007940.1, CSS0002008.1, CSS0031565.1, CSS0004165.1, CSS0007620.1, CSS0042222.1, CSS0044860.1, CSS0024023.1, CSS0032053.1, CSS0019452.1, CSS0019185.1, CSS0029572.1, CSS0040947.1, CSS0000332.1, CSS0014253.1, CSS0044315.1, CSS0049726.1, CSS0027832.1, CSS0040933.1, CSS0034327.1, CSS0037862.1, CSS0041167.1]

## Sheet: 1 dpi_KEGG_down
Term Name	GeneHitsInSelectedSet	AllGenesInSelectedSet	GeneHitsInBackground	AllGenesInBackground	p-value	enrichFactor	GeneListInSelectedSets
00195 Photosynthesis	47	890	84	18821	0	11.8324	[CSS0046333.1, CSS0013440.1, CSS0021501.1, CSS0016237.1, CSS0014809.1, CSS0028570.1, CSS0004601.1, CSS0045740.1, CSS0013949.1, CSS0038460.1, CSS0012497.1, CSS0043683.1, CSS0020436.1, CSS0039743.1, CSS0035636.1, CSS0044510.1, CSS0010064.1, CSS0018719.1, CSS0035581.1, CSS0016981.1, CSS0048413.1, CSS0028708.1, CSS0004337.1, CSS0012566.1, CSS0000221.1, CSS0028157.1, CSS0002205.1, CSS0050291.1, CSS002…
00196 Photosynthesis - antenna proteins	19	890	25	18821	0	16.0719	[CSS0008390.1, CSS0010537.1, CSS0017867.1, CSS0046252.1, CSS0015941.1, CSS0017825.1, CSS0034626.1, CSS0013793.1, CSS0023573.1, CSS0016271.1, CSS0043476.1, CSS0010636.1, CSS0002354.1, CSS0014245.1, CSS0013089.1, CSS0009796.1, CSS0038112.1, CSS0033337.1, CSS0009362.1]
00710 Carbon fixation in photosynthetic organisms	28	890	123	18821	2.71e-12	4.81399	[CSS0000531.1, CSS0001105.1, CSS0036422.1, CSS0021335.1, CSS0023997.1, CSS0041235.1, CSS0026785.1, CSS0028096.2, CSS0028701.1, CSS0038355.1, CSS0022957.1, CSS0032234.1, CSS0037988.1, CSS0016228.1, CSS0011294.1, CSS0041036.1, CSS0046492.1, CSS0040535.1, CSS0023920.1, CSS0028943.1, CSS0042699.1, CSS0019604.1, CSS0017189.1, CSS0033563.1, CSS0018348.1, CSS0004914.1, CSS0002529.1, CSS0022394.2]
00630 Glyoxylate and dicarboxylate metabolism	25	890	147	18821	2.43e-08	3.59646	[CSS0010005.1, CSS0003286.1, CSS0038817.1, CSS0010253.1, CSS0044676.1, CSS0007310.1, CSS0026785.1, CSS0006418.1, CSS0016584.1, CSS0007224.1, CSS0028701.1, CSS0005211.1, CSS0015379.1, CSS0002204.1, CSS0005439.1, CSS0001177.1, CSS0039913.1, CSS0040535.1, CSS0045506.1, CSS0017189.1, CSS0012995.1, CSS0018348.1, CSS0014504.1, CSS0022394.2, CSS0004363.1]
00902 Monoterpenoid biosynthesis	12	890	43	18821	4.58e-07	5.90154	[CSS0020805.1, CSS0023436.1, CSS0011616.1, CSS0024039.1, CSS0012945.1, CSS0004642.1, CSS0014626.1, CSS0035964.1, CSS0004135.1, CSS0009410.1, CSS0014190.1, CSS0040980.1]
00943 Isoflavonoid biosynthesis	8	890	27	18821	2.41e-05	6.26583	[CSS0049182.1, CSS0003974.1, CSS0027809.1, CSS0021124.1, CSS0011093.1, CSS0032779.1, CSS0040599.1, CSS0005859.1]
00030 Pentose phosphate pathway	13	890	73	18821	3.35e-05	3.76594	[CSS0037988.1, CSS0035797.1, CSS0000531.1, CSS0050169.1, CSS0011294.1, CSS0041036.1, CSS0046492.1, CSS0021335.1, CSS0023997.1, CSS0042699.1, CSS0019604.1, CSS0018108.1, CSS0002529.1]
00906 Carotenoid biosynthesis	10	890	46	18821	4.59e-05	4.59722	[CSS0031288.1, CSS0001427.1, CSS0013511.1, CSS0042128.1, CSS0028297.1, CSS0017943.1, CSS0000268.1, CSS0020159.1, CSS0017602.1, CSS0026190.1]
04626 Plant-pathogen interaction	104	890	1512	18821	6.22e-05	1.45457	[CSS0047132.1, CSS0015374.1, CSS0019632.1, CSS0041462.1, CSS0049294.1, CSS0048117.1, CSS0037576.1, CSS0034765.1, CSS0048136.1, CSS0010409.1, CSS0015731.1, CSS0037098.1, CSS0020339.1, CSS0026097.1, CSS0045050.1, CSS0032848.2, CSS0015404.1, CSS0011314.1, CSS0007346.1, CSS0022312.1, CSS0039333.1, CSS0015845.1, CSS0028250.1, CSS0046305.1, CSS0033817.1, CSS0007955.1, CSS0012274.1, CSS0009811.1, CSS000…
00260 Glycine, serine and threonine metabolism	16	890	113	18821	8.18e-05	2.99429	[CSS0010005.1, CSS0002204.1, CSS0003286.1, CSS0005439.1, CSS0001177.1, CSS0040535.1, CSS0006418.1, CSS0016584.1, CSS0012995.1, CSS0047617.1, CSS0018348.1, CSS0014504.1, CSS0015379.1, CSS0022394.2, CSS0004363.1, CSS0020188.1]
00592 alpha-Linolenic acid metabolism	12	890	76	18821	0.000221	3.33903	[CSS0031112.1, CSS0047512.1, CSS0006501.1, CSS0002477.1, CSS0045576.1, CSS0016545.1, CSS0019298.1, CSS0013969.1, CSS0045386.1, CSS0041434.1, CSS0021634.1, CSS0011026.1]
00920 Sulfur metabolism	8	890	43	18821	0.000804	3.93436	[CSS0030143.1, CSS0028007.1, CSS0024209.1, CSS0009537.1, CSS0002636.1, CSS0042606.1, CSS0048682.1, CSS0028295.1]
00380 Tryptophan metabolism	11	890	77	18821	0.000954	3.02103	[CSS0036494.1, CSS0030295.1, CSS0017830.1, CSS0042881.1, CSS0019568.1, CSS0019715.1, CSS0038125.1, CSS0023061.1, CSS0047481.1, CSS0020188.1, CSS0020403.1]
00860 Porphyrin and chlorophyll metabolism	9	890	65	18821	0.00336317	2.92807	[CSS0041947.1, CSS0008189.1, CSS0006484.1, CSS0033593.1, CSS0044621.1, CSS0028283.1, CSS0016317.1, CSS0007167.1, CSS0001230.1]
00480 Glutathione metabolism	13	890	123	18821	0.00546978	2.23507	[CSS0034681.1, CSS0008199.1, CSS0050169.1, CSS0022699.1, CSS0041418.1, CSS0024554.1, CSS0032947.1, CSS0000662.1, CSS0045781.1, CSS0018108.1, CSS0042681.1, CSS0041904.1, CSS0028326.1]
00450 Selenocompound metabolism	6	890	35	18821	0.0055051	3.62523	[CSS0048563.1, CSS0012019.1, CSS0008595.1, CSS0040554.1, CSS0042606.1, CSS0028295.1]
00053 Ascorbate and aldarate metabolism	9	890	71	18821	0.00609775	2.68063	[CSS0034681.1, CSS0006461.1, CSS0023009.1, CSS0030076.1, CSS0041418.1, CSS0024554.1, CSS0041904.1, CSS0001553.1, CSS0028326.1]
00220 Arginine biosynthesis	7	890	49	18821	0.00783186	3.02103	[CSS0002543.2, CSS0007224.1, CSS0007310.1, CSS0018348.1, CSS0022394.2, CSS0040535.1, CSS0021341.1]
00010 Glycolysis / Gluconeogenesis	16	890	175	18821	0.00895628	1.93346	[CSS0037988.1, CSS0035797.1, CSS0032800.1, CSS0030388.1, CSS0001105.1, CSS0041036.1, CSS0036422.1, CSS0029701.1, CSS0042699.1, CSS0047617.1, CSS0033563.1, CSS0007504.1, CSS0017996.1, CSS0004914.1, CSS0001553.1, CSS0021634.1]
00250 Alanine, aspartate and glutamate metabolism	10	890	91	18821	0.0107223	2.32387	[CSS0002543.2, CSS0007224.1, CSS0045670.1, CSS0001177.1, CSS0007310.1, CSS0018348.1, CSS0015379.1, CSS0022394.2, CSS0040535.1, CSS0048828.1]
00910 Nitrogen metabolism	6	890	44	18821	0.0167346	2.88371	[CSS0002543.2, CSS0007224.1, CSS0044676.1, CSS0007310.1, CSS0039913.1, CSS0033331.1]
00500 Starch and sucrose metabolism	18	890	230	18821	0.0253738	1.655	[CSS0032826.1, CSS0035261.1, CSS0045680.1, CSS0007362.1, CSS0047759.1, CSS0023636.1, CSS0022327.1, CSS0003801.1, CSS0017072.1, CSS0024623.1, CSS0014915.1, CSS0027311.1, CSS0004941.3, CSS0032913.1, CSS0027173.1, CSS0037992.1, CSS0035735.1, CSS0048079.1]

## Sheet: 3dpi_KEGG_up
Term Name	GeneHitsInSelectedSet	AllGenesInSelectedSet	GeneHitsInBackground	AllGenesInBackground	p-value	enrichFactor	GeneListInSelectedSets	corrected p-value(BH method)
00941 Flavonoid biosynthesis	18	828	83	18821	1.59927e-08	4.92954	[CSS0019978.1, CSS0034690.1, CSS0015915.1, CSS0019758.1, CSS0012876.1, CSS0031453.1, CSS0013982.1, CSS0016177.1, CSS0009063.1, CSS0044991.1, CSS0004474.1, CSS0047836.1, CSS0046529.1, CSS0002506.1, CSS0003562.1, CSS0047091.1, CSS0014383.1, CSS0015529.1]	1.42335e-06
00945 Stilbenoid, diarylheptanoid and gingerol biosynthesis	12	828	41	18821	1.17968e-07	6.65288	[CSS0019978.1, CSS0015915.1, CSS0047836.1, CSS0019758.1, CSS0012876.1, CSS0031453.1, CSS0002506.1, CSS0003562.1, CSS0047091.1, CSS0014383.1, CSS0044991.1, CSS0044619.1]	4.19965e-06
04712 Circadian rhythm - plant	25	828	171	18821	1.2905e-07	3.3232	[CSS0046379.1, CSS0038569.1, CSS0048976.1, CSS0010731.1, CSS0000707.1, CSS0004474.1, CSS0018951.1, CSS0046446.1, CSS0028724.1, CSS0002807.1, CSS0006959.1, CSS0014110.1, CSS0031872.1, CSS0021267.1, CSS0034004.1, CSS0039935.1, CSS0049991.1, CSS0045354.1, CSS0008558.2, CSS0026500.1, CSS0014185.1, CSS0017891.1, CSS0012938.1, CSS0040205.1, CSS0027760.1]	3.82847e-06
00940 Phenylpropanoid biosynthesis	26	828	198	18821	6.26096e-07	2.98484	[CSS0025824.1, CSS0003013.1, CSS0039867.1, CSS0015915.1, CSS0019758.1, CSS0012876.1, CSS0048493.1, CSS0031453.1, CSS0014091.1, CSS0041448.1, CSS0022514.1, CSS0011741.1, CSS0014383.1, CSS0003991.1, CSS0019978.1, CSS0043823.1, CSS0044991.1, CSS0038260.1, CSS0020300.2, CSS0021668.1, CSS0047836.1, CSS0023294.1, CSS0002506.1, CSS0003562.1, CSS0047091.1, CSS0005600.1]	1.23828e-05
00196 Photosynthesis - antenna proteins	6	828	25	18821	0.000614299	5.45536	[CSS0010636.1, CSS0013089.1, CSS0010537.1, CSS0017867.1, CSS0046252.1, CSS0017825.1]	0.00781037
04626 Plant-pathogen interaction	92	828	1512	18821	0.000879173	1.38308	[CSS0025802.1, CSS0025407.1, CSS0034371.1, CSS0019881.1, CSS0033806.1, CSS0035162.1, CSS0008067.1, CSS0005793.1, CSS0049237.1, CSS0016119.1, CSS0001319.1, CSS0010939.1, CSS0006112.1, CSS0046449.2, CSS0046773.1, CSS0039305.1, CSS0004124.1, CSS0001988.1, CSS0038180.1, CSS0046094.1, CSS0044206.1, CSS0015885.1, CSS0036872.1, CSS0030456.1, CSS0031750.1, CSS0012696.1, CSS0033687.1, CSS0037735.1, CSS002…	0.0104329
04075 Plant hormone signal transduction	50	828	749	18821	0.00224939	1.5174	[CSS0018396.1, CSS0011345.2, CSS0047155.1, CSS0015564.1, CSS0011558.1, CSS0016927.1, CSS0028244.1, CSS0026991.1, CSS0037814.1, CSS0038679.1, CSS0049237.1, CSS0018951.1, CSS0032259.1, CSS0042815.1, CSS0000687.1, CSS0004321.1, CSS0013201.1, CSS0001889.1, CSS0043555.1, CSS0048521.1, CSS0012034.1, CSS0001223.1, CSS0019320.1, CSS0000235.1, CSS0010317.1, CSS0030711.1, CSS0017116.1, CSS0010981.1, CSS002…	0.0210732
00520 Amino sugar and nucleotide sugar metabolism	15	828	173	18821	0.00954414	1.97087	[CSS0022637.1, CSS0039134.1, CSS0011775.1, CSS0023969.1, CSS0019558.1, CSS0034771.1, CSS0005524.1, CSS0033298.1, CSS0020061.1, CSS0040200.1, CSS0028401.1, CSS0019857.1, CSS0019523.1, CSS0017998.2, CSS0032248.1]	0.0738634
00040 Pentose and glucuronate interconversions	9	828	82	18821	0.00982338	2.49483	[CSS0001081.1, CSS0036537.1, CSS0020840.1, CSS0007753.1, CSS0025482.1, CSS0004003.1, CSS0015257.1, CSS0028368.1, CSS0025587.1]	0.0728567
00960 Tropane, piperidine and pyridine alkaloid biosynthesis	5	828	40	18821	0.0299787	2.84133	[CSS0028763.1, CSS0027323.1, CSS0042615.1, CSS0043875.1, CSS0008065.1]	0.172136
00100 Steroid biosynthesis	5	828	43	18821	0.0394242	2.6431	[CSS0003855.1, CSS0035183.1, CSS0028011.1, CSS0001823.1, CSS0000323.1]	0.219297
00073 Cutin, suberine and wax biosynthesis	5	828	43	18821	0.0394242	2.6431	[CSS0031581.1, CSS0029035.1, CSS0049543.1, CSS0027546.1, CSS0002559.1]	0.219297
00051 Fructose and mannose metabolism	7	828	73	18821	0.0411834	2.17965	[CSS0004485.1, CSS0040200.1, CSS0028401.1, CSS0019857.1, CSS0023969.1, CSS0021245.1, CSS0011628.1]	0.215607
00130 Ubiquinone and other terpenoid-quinone biosynthesis	7	828	76	18821	0.0494629	2.09361	[CSS0003013.1, CSS0025541.1, CSS0032393.1, CSS0002506.1, CSS0011741.1, CSS0042615.1, CSS0019005.2]	0.237957

## Sheet: 3dpi_KEGG_down
Term Name	GeneHitsInSelectedSet	AllGenesInSelectedSet	GeneHitsInBackground	AllGenesInBackground	p-value	enrichFactor	GeneListInSelectedSets
03029 Mitochondrial biogenesis	36	152	1412	18821	4.17872e-10	3.15694	[CSS0009700.1, CSS0023456.1, CSS0040520.1, CSS0012792.1, CSS0025448.1, CSS0005170.1, CSS0023773.1, CSS0044020.1, CSS0041116.1, CSS0022225.1, CSS0008800.1, CSS0031339.1, CSS0036979.1, CSS0006720.1, CSS0004844.1, CSS0040137.1, CSS0018179.1, CSS0008228.1, CSS0038347.1, CSS0019394.1, CSS0022378.1, CSS0041055.1, CSS0033496.1, CSS0025410.1, CSS0036778.1, CSS0013834.1, CSS0019605.1, CSS0013338.1, CSS001…
03016 Transfer RNA biogenesis	22	152	876	18821	2.18463e-06	3.10969	[CSS0004844.1, CSS0023456.1, CSS0035063.1, CSS0019394.1, CSS0040520.1, CSS0025448.1, CSS0041055.1, CSS0025410.1, CSS0023773.1, CSS0041116.1, CSS0003340.1, CSS0022225.1, CSS0013338.1, CSS0012721.1, CSS0008800.1, CSS0031339.1, CSS0036979.1, CSS0049173.1, CSS0004959.1, CSS0020939.1, CSS0025567.1, CSS0006720.1]
03009 Ribosome biogenesis	13	152	572	18821	0.000764738	2.81414	[CSS0020184.1, CSS0004855.1, CSS0037207.1, CSS0035063.1, CSS0009653.1, CSS0042747.1, CSS0037178.1, CSS0017859.1, CSS0045523.1, CSS0024338.1, CSS0041607.1, CSS0033023.1, CSS0045821.1]

## Sheet: 6dpi_KEGG_up
Term Name	GeneHitsInSelectedSet	AllGenesInSelectedSet	GeneHitsInBackground	AllGenesInBackground	p-value	enrichFactor	GeneListInSelectedSets
00940 Phenylpropanoid biosynthesis	58	1055	198	18821	0	5.2258	[CSS0017556.1, CSS0003013.1, CSS0009494.1, CSS0006766.1, CSS0002737.1, CSS0012876.1, CSS0031453.1, CSS0048281.1, CSS0009155.1, CSS0023837.1, CSS0033782.1, CSS0018870.1, CSS0040278.1, CSS0006069.1, CSS0043823.1, CSS0029155.1, CSS0002667.1, CSS0009318.1, CSS0016307.1, CSS0018968.1, CSS0038260.1, CSS0001442.1, CSS0028431.1, CSS0020300.2, CSS0047836.1, CSS0032453.1, CSS0002506.1, CSS0003562.1, CSS004…
00945 Stilbenoid, diarylheptanoid and gingerol biosynthesis	15	1055	41	18821	2.4585e-09	6.52676	[CSS0019978.1, CSS0006069.1, CSS0002737.1, CSS0019758.1, CSS0012876.1, CSS0002667.1, CSS0031453.1, CSS0009318.1, CSS0036011.1, CSS0005999.1, CSS0047836.1, CSS0002506.1, CSS0003562.1, CSS0047091.1, CSS0004718.1]
00941 Flavonoid biosynthesis	20	1055	83	18821	2.19449e-08	4.29875	[CSS0019978.1, CSS0006069.1, CSS0002737.1, CSS0006273.1, CSS0019758.1, CSS0012876.1, CSS0002667.1, CSS0031453.1, CSS0009318.1, CSS0009063.1, CSS0036011.1, CSS0005999.1, CSS0004474.1, CSS0047836.1, CSS0046529.1, CSS0002506.1, CSS0003562.1, CSS0030597.1, CSS0047091.1, CSS0004718.1]
00360 Phenylalanine metabolism	18	1055	74	18821	9.45768e-08	4.33941	[CSS0049086.1, CSS0017064.1, CSS0048281.1, CSS0041448.1, CSS0033234.1, CSS0034582.1, CSS0001442.1, CSS0044300.1, CSS0010367.1, CSS0035163.1, CSS0035592.1, CSS0018870.1, CSS0016687.1, CSS0003079.1, CSS0008065.1, CSS0021474.1, CSS0042622.1, CSS0034802.1]
04712 Circadian rhythm - plant	28	1055	171	18821	3.00029e-07	2.92114	[CSS0046379.1, CSS0037269.1, CSS0021988.1, CSS0018089.1, CSS0004474.1, CSS0018951.1, CSS0002807.1, CSS0014110.1, CSS0038715.1, CSS0040296.1, CSS0030597.1, CSS0039199.1, CSS0031872.1, CSS0017752.1, CSS0029405.1, CSS0034004.1, CSS0046011.1, CSS0012847.2, CSS0039935.1, CSS0049991.1, CSS0047972.1, CSS0026500.1, CSS0014185.1, CSS0034115.1, CSS0045449.1, CSS0017891.1, CSS0042826.1, CSS0040205.1]
00040 Pentose and glucuronate interconversions	17	1055	82	18821	2.39024e-06	3.6985	[CSS0001081.1, CSS0036591.1, CSS0028582.1, CSS0007753.1, CSS0011472.1, CSS0025482.1, CSS0004003.1, CSS0015257.1, CSS0036004.1, CSS0024539.1, CSS0036537.1, CSS0001579.1, CSS0048030.1, CSS0031309.1, CSS0028368.1, CSS0025587.1, CSS0028389.1]
04626 Plant-pathogen interaction	118	1055	1512	18821	0.000131492	1.39226	[CSS0043081.1, CSS0004836.1, CSS0029581.1, CSS0003577.1, CSS0049960.1, CSS0043661.1, CSS0032317.1, CSS0018500.1, CSS0039571.1, CSS0008067.1, CSS0033788.1, CSS0038850.1, CSS0043465.1, CSS0046449.2, CSS0039804.1, CSS0028766.1, CSS0029096.1, CSS0004124.1, CSS0001988.1, CSS0038180.1, CSS0013081.1, CSS0030458.1, CSS0031750.1, CSS0017607.1, CSS0043611.1, CSS0033687.1, CSS0029174.1, CSS0007078.1, CSS002…
00350 Tyrosine metabolism	13	1055	74	18821	0.000215608	3.13402	[CSS0049086.1, CSS0017064.1, CSS0033234.1, CSS0034582.1, CSS0044300.1, CSS0035163.1, CSS0011265.1, CSS0035592.1, CSS0016687.1, CSS0039694.1, CSS0003079.1, CSS0008065.1, CSS0042622.1]
00520 Amino sugar and nucleotide sugar metabolism	22	1055	173	18821	0.000276648	2.26865	[CSS0003034.1, CSS0022637.1, CSS0047426.1, CSS0049804.1, CSS0015405.1, CSS0011775.1, CSS0048965.1, CSS0043153.1, CSS0021007.1, CSS0010924.1, CSS0050386.1, CSS0038473.1, CSS0033298.1, CSS0020061.1, CSS0033764.1, CSS0019857.1, CSS0043285.1, CSS0022914.1, CSS0021484.1, CSS0031309.1, CSS0014986.1, CSS0028389.1]
04075 Plant hormone signal transduction	62	1055	749	18821	0.00135842	1.47673	[CSS0004836.1, CSS0011345.2, CSS0044928.1, CSS0011341.1, CSS0015564.1, CSS0049068.1, CSS0016927.1, CSS0030090.1, CSS0017030.1, CSS0038620.1, CSS0037814.1, CSS0003919.1, CSS0018951.1, CSS0016067.1, CSS0047690.1, CSS0029096.1, CSS0032259.1, CSS0000687.1, CSS0002958.1, CSS0001889.1, CSS0004820.1, CSS0014643.2, CSS0047972.1, CSS0007078.1, CSS0000918.1, CSS0015005.1, CSS0011184.1, CSS0016837.1, CSS000…
00500 Starch and sucrose metabolism	24	1055	230	18821	0.00254346	1.86155	[CSS0000558.1, CSS0022627.1, CSS0042501.1, CSS0032814.1, CSS0009494.1, CSS0022837.1, CSS0030210.1, CSS0019691.1, CSS0024186.1, CSS0033458.1, CSS0020564.1, CSS0007488.1, CSS0026568.1, CSS0001034.1, CSS0048575.1, CSS0019857.1, CSS0026103.1, CSS0043010.1, CSS0023294.1, CSS0019592.1, CSS0025936.1, CSS0045426.1, CSS0001957.1, CSS0028389.1]
00905 Brassinosteroid biosynthesis	5	1055	26	18821	0.0134695	3.43073	[CSS0020543.1, CSS0026179.1, CSS0029697.1, CSS0048106.1, CSS0038351.1]
00531 Glycosaminoglycan degradation	8	1055	57	18821	0.0136459	2.50383	[CSS0046101.1, CSS0011954.1, CSS0033963.1, CSS0028179.1, CSS0048554.2, CSS0027338.1, CSS0040792.1, CSS0025637.1]
00604 Glycosphingolipid biosynthesis - ganglio series	7	1055	49	18821	0.0186791	2.54854	[CSS0046101.1, CSS0011954.1, CSS0028179.1, CSS0048554.2, CSS0027338.1, CSS0040792.1, CSS0025637.1]
00400 Phenylalanine, tyrosine and tryptophan biosynthesis	9	1055	72	18821	0.0188314	2.22998	[CSS0017064.1, CSS0010657.1, CSS0015222.1, CSS0006477.1, CSS0009709.1, CSS0007188.1, CSS0016053.1, CSS0003079.1, CSS0042855.1]
00410 beta-Alanine metabolism	8	1055	62	18821	0.0218861	2.30191	[CSS0031637.1, CSS0049086.1, CSS0035163.1, CSS0009750.1, CSS0016687.1, CSS0001562.1, CSS0034582.1, CSS0008065.1]
00062 Fatty acid elongation	5	1055	33	18821	0.0352573	2.703	[CSS0038850.1, CSS0030456.1, CSS0032944.1, CSS0031750.1, CSS0014846.1]
00511 Other glycan degradation	8	1055	70	18821	0.0414965	2.03884	[CSS0046101.1, CSS0011954.1, CSS0028179.1, CSS0048554.2, CSS0001426.1, CSS0027338.1, CSS0040792.1, CSS0025637.1]
00450 Selenocompound metabolism	5	1055	35	18821	0.0440337	2.54854	[CSS0029437.1, CSS0044312.1, CSS0032049.1, CSS0023671.1, CSS0030832.1]

## Sheet: 6dpi_KEGG_down
Term Name	GeneHitsInSelectedSet	AllGenesInSelectedSet	GeneHitsInBackground	AllGenesInBackground	p-value	enrichFactor	GeneListInSelectedSets
00195 Photosynthesis	21	461	84	18821	1.11022e-15	10.2066	[CSS0013440.1, CSS0002205.1, CSS0002978.1, CSS0028570.1, CSS0035808.1, CSS0023915.1, CSS0043679.1, CSS0031699.1, CSS0030453.1, CSS0001445.1, CSS0029134.1, CSS0038460.1, CSS0021906.1, CSS0025453.1, CSS0000656.1, CSS0028708.1, CSS0004337.1, CSS0045447.1, CSS0000221.1, CSS0028157.1, CSS0028528.1]
00196 Photosynthesis - antenna proteins	8	461	25	18821	9.14547e-08	13.0645	[CSS0034626.1, CSS0023573.1, CSS0014245.1, CSS0013089.1, CSS0010537.1, CSS0046252.1, CSS0015941.1, CSS0009362.1]
00500 Starch and sucrose metabolism	15	461	230	18821	0.00057427	2.6626	[CSS0032302.1, CSS0032826.1, CSS0015657.1, CSS0047381.1, CSS0031743.1, CSS0045680.1, CSS0007362.1, CSS0018649.1, CSS0022327.1, CSS0017072.1, CSS0014915.1, CSS0007651.2, CSS0029128.1, CSS0014779.1, CSS0030772.1]
00740 Riboflavin metabolism	5	461	34	18821	0.00133542	6.00389	[CSS0024669.1, CSS0022960.1, CSS0035224.1, CSS0032634.1, CSS0032739.1]
00592 alpha-Linolenic acid metabolism	7	461	76	18821	0.00257867	3.76033	[CSS0031112.1, CSS0023501.1, CSS0037941.1, CSS0004981.1, CSS0019298.1, CSS0013969.1, CSS0041434.1]
00902 Monoterpenoid biosynthesis	5	461	43	18821	0.00385861	4.74726	[CSS0020805.1, CSS0004642.1, CSS0009410.1, CSS0014190.1, CSS0040980.1]
00630 Glyoxylate and dicarboxylate metabolism	9	461	147	18821	0.0103564	2.49958	[CSS0016584.1, CSS0002204.1, CSS0006058.1, CSS0028701.1, CSS0007310.1, CSS0014504.1, CSS0004363.1, CSS0045506.1, CSS0017412.1]
00260 Glycine, serine and threonine metabolism	7	461	113	18821	0.0212077	2.52907	[CSS0016584.1, CSS0002204.1, CSS0006058.1, CSS0024216.1, CSS0014504.1, CSS0004363.1, CSS0020188.1]
00860 Porphyrin and chlorophyll metabolism	5	461	65	18821	0.021421	3.1405	[CSS0008189.1, CSS0028283.1, CSS0004540.1, CSS0001230.1, CSS0004907.1]
00710 Carbon fixation in photosynthetic organisms	7	461	123	18821	0.0317944	2.32346	[CSS0042699.1, CSS0016228.1, CSS0027332.1, CSS0028701.1, CSS0038355.1, CSS0041235.1, CSS0023920.1]
00380 Tryptophan metabolism	5	461	77	18821	0.040525	2.65107	[CSS0030295.1, CSS0042881.1, CSS0011637.1, CSS0020188.1, CSS0017412.1]
